# Supplementary material for: Three-dimensional kinematic evaluation of lateral suture stabilization in an in vitro canine cranial cruciate deficient stifle model
Source: PLoS One. 2021 Dec 20;16(12):e0261187. doi: 10.1371/journal.pone.0261187 (PMC8687534; doi:10.1371/journal.pone.0261187)
Supplement: S1 Data — (XLSX) [file pone.0261187.s001.xlsx]

## Sheet: All limbs
These tables represent the means for 5 trials for each limb for the 3 situations		Limb 1D
		INTACT						CCLR						LSS
	Plateau localization (% of stance phase of gait)	Mean flexion (degrees)	Mean external rotation (degrees)	Mean abduction (degrees)	Mean cranial translation (mm)	Mean lateral translation (mm)	Mean distal translation (mm)	Mean flexion (degrees)	Mean external rotation (degrees)	Mean abduction (degrees)	Mean cranial translation (mm)	Mean lateral translation (mm)	Moyenne distal (mm)	Mean flexion (degrees)	Mean external rotation (degrees)	Mean abduction (degrees)	Mean cranial translation (mm)	Mean lateral translation (mm)	Moyenne distal (mm)
	0.000412371	49.154	-3.99697e-16	4.34707	-0.00215941	-0.00725446	-0.0048875	47.2575	1.40089e-15	4.78436	-0.0447759	0.0818896	0.0262969	50.2482	-3.57089e-16	4.24206	0.00911104	0.00962366	-0.000355267
	0.171959	58.6902	1.85447	3.28678	2.02794	-0.56931	-1.56455	48.4595	-14.1501	6.5844	6.32475	-1.75555	-2.69646	57.945	1.04609	3.4016	1.15165	-1.05437	-0.982998
	0.272165	62.893	1.24085	3.32547	2.83352	-0.190744	-1.90724	49.9388	-16.4434	6.56939	8.30432	-1.27169	-3.88205	61.2922	0.8527	3.15858	1.16945	-1.15646	-0.65203
	0.364742	64.674	0.795016	3.55181	3.57847	-0.440038	-2.59963	50.2858	-16.7189	6.90448	8.45886	-1.57545	-4.62474	62.9817	0.549454	3.2918	2.14526	-1.01081	-1.37103
	0.455876	65.9336	0.76335	2.8003	5.00155	0.54386	-2.56974	51.1047	-16.5762	6.55407	8.71389	-1.32156	-4.20842	62.5297	0.437612	3.68973	2.29242	-1.00409	-1.81466
	0.538969	64.9259	0.571731	3.05139	5.32859	0.993318	-2.85658	50.2173	-17.0085	7.27943	8.21226	-1.68709	-4.75893	63.315	0.387351	2.53494	3.71185	0.423942	-1.27101
	0.631546	64.0974	1.09377	2.64147	4.72581	1.39129	-2.08548	50.1741	-16.8028	6.88314	7.78135	-1.29932	-3.82293	61.8201	0.777867	3.53737	1.65844	-1.03624	-1.42594
	0.723093	62.8388	1.41912	2.65165	3.8366	1.03126	-1.52169	53.4897	-16.325	6.0733	11.5382	-0.391361	-4.41821	62.6553	0.622518	2.59614	2.932	0.0404521	-0.954413
	0.810722	64.3681	1.11331	2.96694	5.36354	1.00982	-2.92374	54.4682	-15.9514	5.66052	11.57	-0.109398	-4.09031	62.4674	0.760028	2.56815	3.64109	-0.0018618	-1.35983
	0.89732	65.7691	1.24159	2.32641	4.21232	1.1318	-1.5373	54.96	-15.9151	5.75242	12.6161	-0.116489	-4.96722	64.1832	0.567419	2.57511	3.45136	-0.247164	-1.21618
	0.976907	67.9706	0.202514	2.8654	4.39202	0.664769	-2.0308	57.018	-15.6723	5.43557	13.299	0.149021	-5.3693	66.4477	0.599142	2.18854	3.75749	0.0204193	-0.953473
		Limb 3D
		INTACT						CCLR						LSS
	Plateau localization (% of stance phase of gait)	Mean flexion (degrees)	Mean external rotation (degrees)	Mean abduction (degrees)	Mean cranial translation (mm)	Mean lateral translation (mm)	Mean distal translation (mm)	Mean flexion (degrees)	Mean external rotation (degrees)	Mean abduction (degrees)	Mean cranial translation (mm)	Mean lateral translation (mm)	Moyenne distal (mm)	Mean flexion (degrees)	Mean external rotation (degrees)	Mean abduction (degrees)	Mean cranial translation (mm)	Mean lateral translation (mm)	Moyenne distal (mm)
	0.000398883	26.4316	-1.27329e-15	-2.12262	-0.0381833	-0.0293303	-0.00678129	23.8939	-2.23858e-15	-4.16456	-0.0240619	-0.00499924	0.00341655	25.6323	9.57118e-16	-3.08476	0.00112298	0.0104218	0.000212869
	0.177304	33.9441	3.0253	-2.2295	2.16288	0.703978	-0.663886	26.8066	-9.41947	-7.19521	9.74233	-2.0663	-3.93442	33.4788	1.84445	-3.39226	1.41679	0.339531	-0.684144
	0.279617	37.8851	3.05596	-1.87235	2.41142	0.615141	-0.944055	29.9549	-9.22168	-8.06384	10.4954	-2.49383	-4.63429	37.5265	2.02521	-3.40312	1.93187	0.195164	-1.02269
	0.369166	43.2448	5.64451	-2.88016	5.02338	-0.222389	-2.69285	31.5506	-9.49927	-8.2195	11.1958	-2.55388	-5.08816	40.0952	1.84654	-3.45341	3.29295	0.483375	-1.82757
	0.451935	43.466	5.93965	-3.21225	3.19225	0.0531491	-1.62544	32.0708	-9.63003	-8.24974	10.3501	-2.77097	-4.97606	41.9613	3.84739	-3.84824	3.96563	-0.932361	-2.74924
	0.545473	42.3598	5.69675	-3.2512	4.30596	0.593377	-1.88585	31.4308	-9.44843	-8.09626	9.60185	-2.78352	-4.75133	40.0907	3.81303	-3.74719	3.36525	-0.695877	-2.21047
	0.636418	42.6707	5.28797	-3.23955	7.11847	1.28486	-3.23523	30.8912	-9.7199	-7.86117	9.35506	-2.85372	-4.67686	40.9765	3.22529	-4.18876	6.15235	0.578496	-3.28481
	0.726964	42.7764	5.71157	-3.50437	6.38386	1.38575	-2.83344	30.9499	-10.7074	-7.26185	10.337	-2.53707	-5.45225	41.0887	3.8426	-4.5893	4.97162	0.50244	-2.61543
	0.816514	43.068	5.69436	-3.36331	5.03297	0.866117	-2.25351	32.683	-10.2203	-7.67079	11.7394	-2.08766	-6.10351	41.5052	3.52199	-4.26633	5.62493	0.768807	-3.0823
	0.898684	45.5427	5.50001	-3.42741	6.40843	1.12587	-2.98898	36.3233	-9.44135	-8.79413	14.6109	-1.9019	-7.28273	42.6644	3.50186	-4.08227	4.5862	0.411614	-2.76895
	0.983047	48.0065	5.53675	-3.60912	5.30949	1.05428	-2.47448	38.1809	-9.29511	-9.03247	15.7654	-1.78346	-7.74052	45.5173	3.55462	-4.41703	5.76501	0.606474	-3.52119
		Limb 4D
		INTACT						CCLR						LSS
	Plateau localization (% of stance phase of gait)	Mean flexion (degrees)	Mean external rotation (degrees)	Mean abduction (degrees)	Mean cranial translation (mm)	Mean lateral translation (mm)	Mean distal translation (mm)	Mean flexion (degrees)	Mean external rotation (degrees)	Mean abduction (degrees)	Moyenne cranial (mm)	Mean lateral translation (mm)	Moyenne distal (mm)	Mean flexion (degrees)	Mean external rotation (degrees)	Mean abduction (degrees)	Mean cranial translation (mm)	Mean lateral translation (mm)	Moyenne distal (mm)
	0.000417885	28.3757	9.58096e-16	3.72679	0.00952266	0.00229991	-0.0122095	27.9706	2.78957e-16	2.8359	2.30189e-06	0.00478813	-0.00149825	29.2107	3.58691e-15	2.85814	-0.00402736	0.00708092	0.0134792
	0.185541	37.8981	2.39716	4.02841	0.798821	0.510861	-0.938898	34.3664	2.86657	2.64295	1.10204	0.452991	-0.910158	37.2554	1.2879	3.17453	0.563661	0.317218	-0.706578
	0.292102	42.3458	3.40143	4.37069	2.09311	0.858831	-1.37091	36.1953	-0.962704	1.89186	4.90325	0.0870309	-2.23207	42.0329	3.09985	2.61146	1.30018	-0.242486	-1.77018
	0.372963	44.1243	4.40784	4.01411	1.97685	0.550277	-1.68434	36.3604	-7.57436	2.12803	11.2508	-1.80871	-5.94699	42.807	3.74652	2.65939	1.19649	-0.628314	-1.66851
	0.466151	44.5444	4.89907	3.90372	1.28378	-0.131076	-1.67891	35.9432	-9.4321	2.50042	13.6662	-3.22656	-7.41874	43.8035	4.16721	2.42759	0.86584	-1.20066	-2.14365
	0.550773	43.8993	4.32587	4.10439	1.06955	0.0460361	-1.77952	34.8021	-9.97323	2.80849	13.5636	-3.18039	-6.94439	42.808	3.43556	2.89747	0.306619	-0.807435	-1.68417
	0.640827	42.7764	3.80463	4.36048	1.36927	0.316768	-1.76259	34.2572	-10.3665	3.10638	13.5653	-3.21944	-7.01157	42.627	3.33216	3.02546	0.954907	-0.839691	-2.42523
	0.726076	42.7436	3.83184	4.39515	1.09681	-0.2516	-2.09938	34.416	-10.1259	2.94086	13.4686	-3.11283	-7.15693	41.7726	3.46307	2.95603	-0.0604522	-1.26173	-1.59933
	0.815921	43.1771	3.92451	4.27042	0.761265	-0.0438807	-1.56993	35.6039	-9.86097	3.18807	13.5696	-3.64613	-8.07007	42.5624	3.26075	3.12203	0.407112	-0.907405	-2.07766
	0.902424	45.369	4.75065	4.2738	0.958566	-0.204689	-1.88656	37.8051	-8.28026	2.20423	12.5334	-3.90639	-7.95536	43.6261	3.71282	3.07154	0.16461	-1.06618	-1.69898
	0.98224	47.3566	4.90453	4.63445	1.83698	-0.0551826	-3.06962	41.449	-8.33188	2.10418	14.8435	-3.71722	-10.6294	45.5056	4.07434	3.18368	1.12611	-1.17196	-2.38792
		Limb 4G
		INTACT						CCLR						LSS
	Plateau localization (% of stance phase of gait)	Mean flexion (degrees)	Mean external rotation (degrees)	Mean abduction (degrees)	Mean cranial translation (mm)	Mean lateral translation (mm)	Mean distal translation (mm)	Mean flexion (degrees)	Mean external rotation (degrees)	Mean abduction (degrees)	Mean cranial translation (mm)	Mean lateral translation (mm)	Moyenne distal (mm)	Mean flexion (degrees)	Mean external rotation (degrees)	Mean abduction (degrees)	Mean cranial translation (mm)	Mean lateral translation (mm)	Moyenne distal (mm)
	0.000417885	31.3301	8.01269e-16	-5.02745	-0.0185305	-0.00801635	-0.00634714	32.2229	2.57442e-15	-6.26067	-0.0386695	-0.021641	0.00544019	32.9157	2.56846e-15	-6.15816	-0.0123794	-0.00762355	0.00994047
	0.185541	39.6684	3.40198	-5.30746	0.086805	-0.244633	0.0240198	39.3036	-18.2851	-10.721	19.0627	-4.79879	-4.93662	42.2256	3.59843	-6.51201	0.593244	-0.382822	-0.0142088
	0.292102	44.3772	4.76993	-6.01921	0.669628	-0.768737	-0.209411	44.5467	-18.187	-11.5719	19.4544	-5.35289	-4.79538	46.2695	4.59272	-7.29187	-0.309341	-1.07623	0.608472
	0.372963	44.7522	3.77142	-5.9301	0.00500392	0.129815	0.647756	46.1986	-16.7616	-12.4712	19.1146	-5.78431	-4.11345	47.81	4.76722	-7.56918	-0.275644	-1.0978	1.32982
	0.466151	45.8785	3.12892	-5.68996	1.09376	0.228537	-0.170317	46.1053	-16.8072	-12.4121	18.6113	-6.02206	-3.85999	47.4594	4.89625	-6.32433	1.10126	-1.80866	1.57399
	0.550773	45.2573	3.23789	-5.9646	0.442708	-0.0986868	0.36602	45.7724	-16.8268	-12.7288	18.8643	-6.24039	-3.69284	51.9943	1.36757	-6.43786	7.48762	1.85434	-3.44525
	0.640827	46.2104	2.36036	-6.08001	0.798983	0.630532	-0.503775	44.6171	-16.5059	-12.9547	17.9495	-7.02501	-3.07635	51.4476	1.18248	-7.30316	5.9629	1.54743	-3.13358
	0.726076	49.6349	0.591221	-5.43251	4.86407	2.33816	-4.05789	45.3164	-17.3406	-12.699	18.6305	-6.7013	-4.06788	50.46	2.52398	-7.30138	5.18173	0.196291	-2.27761
	0.815921	48.6067	1.53404	-5.89673	4.94309	1.46425	-2.86696	46.4516	-17.2407	-12.3635	19.3383	-6.98931	-5.00022	50.5909	2.40022	-7.647	5.63169	0.0798283	-2.08296
	0.902424	50.9502	1.48005	-5.98478	5.93012	1.37032	-3.29578	49.1791	-16.3586	-12.7953	20.1287	-7.10555	-5.3537	52.8479	2.52772	-8.00508	5.36643	-0.302523	-1.87849
	0.98224	53.8191	1.69632	-6.31368	5.69726	1.20187	-3.19969	51.6157	-15.029	-13.4165	19.8773	-6.9867	-4.9033	56.3709	2.44458	-6.72384	6.66084	-0.383204	-2.26783
		Limb 9D
		INTACT						CCLR						LSS
	Plateau localization (% of stance phase of gait)	Mean flexion (degrees)	Mean external rotation (degrees)	Mean abduction (degrees)	Mean cranial translation (mm)	Mean lateral translation (mm)	Mean distal translation (mm)	Mean flexion (degrees)	Mean external rotation (degrees)	Mean abduction (degrees)	Mean cranial translation (mm)	Mean lateral translation (mm)	Mean distal translation (mm)	Mean flexion (degrees)	Mean external rotation (degrees)	Mean abduction (degrees)	Mean cranial translation (mm)	Mean lateral translation (mm)	Mean distal translation (mm)
	0.000407	27.3648	-2.99127e-17	3.22072	-0.00640764	-0.00352138	0.00447581	27.3648	-1.01221e-15	3.22072	-0.169978	-0.00379148	0.0403055	26.6584	-1.07642e-16	1.60279	-0.0619122	0.00123874	0.0193213
	0.178063	33.5545	3.71024	3.04927	-0.322133	-0.391697	0.1702	33.5545	-2.90699	3.04927	3.66255	-0.824706	-0.759838	33.5791	2.24063	1.52867	-0.379443	-0.212092	0.537098
	0.273504	36.3078	6.07314	3.00324	0.573957	-0.275976	0.133898	36.3078	-1.3888	3.00324	4.4008	-1.78243	-1.14944	36.5888	4.16392	0.820771	-0.396926	-0.352029	0.802514
	0.368742	37.2683	7.31769	2.67255	0.512333	-0.569925	0.300309	37.2683	0.159107	2.67255	4.13926	-1.87057	-1.01745	37.5454	4.77556	0.247707	-0.8547	-0.328035	0.802745
	0.457468	37.5875	6.67201	2.93493	0.692568	-0.510108	0.0268082	37.5875	-0.184227	2.93493	4.94884	-1.83929	-1.29295	38.0411	5.55269	0.474593	-1.14517	-0.982141	0.679825
	0.549858	37.1515	5.8724	3.16804	0.34797	-0.101662	-0.0182541	37.1515	-0.687823	3.16804	3.62308	-1.5968	-0.614102	37.1414	5.49668	0.397347	0.616464	-1.56509	-0.629605
	0.639398	36.0448	5.37951	3.12392	-0.843123	-0.159322	0.427046	36.0448	-1.58391	3.12392	2.54119	-1.49183	-0.449347	35.9284	5.33764	0.725255	-0.637875	-1.42122	-0.164074
	0.73199	38.5372	6.75054	2.79665	0.935768	-1.9084	-0.862001	38.5372	-2.18037	2.79665	2.8898	-1.16445	-0.779317	36.0493	5.16161	1.0537	-0.972106	-1.29624	0.508816
	0.811762	39.5733	7.03943	2.11631	1.5139	-0.704019	-0.715472	39.5733	-1.39355	2.11631	2.69956	-1.35411	-0.640883	36.5462	4.99578	0.896459	1.63344	-0.523234	-0.471214
	0.901506	40.4621	7.79826	2.21928	2.33285	-0.773902	-0.96072	40.4621	0.832904	2.21928	6.33866	-1.61716	-1.53354	40.7658	5.8814	-0.0970255	0.533462	-0.441131	-0.0189955
	0.98372	42.3454	9.07748	1.97626	2.48146	-0.301199	-1.18569	42.3454	3.75016	1.97626	6.72166	-1.04414	-1.92285	43.6182	7.19947	-0.979048	0.7305	-0.624988	0.123652
		Limb 9G
		INTACT						CCLR						LSS
	Localisation des plateaux (% de la phase d'appui)	Mean flexion (degrees)	Mean external rotation (degrees)	Mean abduction (degrees)	Mean cranial translation (mm)	Mean lateral translation (mm)	Mean distal translation (mm)	Mean flexion (degrees)	Mean external rotation (degrees)	Mean abduction (degrees)	Mean cranial translation (mm)	Mean lateral translation (mm)	Mean distal translation (mm)	Mean flexion (degrees)	Mean external rotation (degrees)	Mean abduction (degrees)	Mean cranial translation (mm)	Mean lateral translation (mm)	Mean distal translation (mm)
	0.000407	18.2063	1.28082e-15	-4.70335	-0.00874936	0.00140328	0.000106962	18.0932	-9.59864e-16	-4.4649	0.00563602	-0.0037355	-0.00711811	17.129	9.58823e-16	-4.04355	-0.012637	-0.000956149	0.00317425
	0.178063	24.6099	3.36323	-4.65674	2.70498	0.0996021	-0.757332	25.0037	1.64103	-5.53485	4.68141	-0.536303	-0.505309	24.2028	3.1789	-3.99954	0.295312	-0.287745	0.202974
	0.273504	28.2215	5.35986	-4.93075	5.74811	1.5107	-1.52245	30.3287	1.4551	-6.81632	10.0679	-0.391659	-1.23923	28.3779	5.88044	-4.00442	0.531754	-0.167766	0.615084
	0.368742	29.2555	6.04254	-4.97686	5.97519	1.78431	-1.78083	31.9983	1.66533	-6.84983	11.6768	0.16714	-2.06246	31.7161	5.01382	-4.27222	5.39959	1.96136	-0.608714
	0.457468	29.488	5.95686	-5.00284	5.68683	2.07573	-1.84232	31.0849	1.47675	-6.63756	10.4184	0.403546	-1.70223	32.2356	4.45948	-3.90083	5.55199	2.26746	-1.345
	0.549858	29.2202	6.01105	-4.93547	5.92412	1.44854	-1.95759	31.2009	2.02229	-6.99352	9.9968	-0.144395	-1.5203	32.5896	4.67819	-4.40516	6.1634	2.13385	-1.63062
	0.639398	28.7468	5.29929	-4.94317	6.0291	1.91451	-1.86154	30.1836	1.65191	-6.82385	9.73693	-0.218091	-1.49349	31.6338	3.67171	-3.62068	7.44741	1.52025	-2.79628
	0.73199	29.7555	5.17225	-4.39857	7.14231	1.3748	-3.38327	29.9987	1.789	-6.79526	9.17147	-0.110159	-1.60424	31.1903	3.47171	-3.55025	7.3436	1.9819	-2.79294
	0.811762	30.1875	5.77371	-4.49598	6.47493	1.22743	-3.30283	31.7773	1.64452	-6.25022	11.0431	-0.199643	-3.04705	31.7779	4.25491	-3.81879	6.01718	1.41773	-2.44373
	0.901506	30.863	6.8916	-4.55654	7.43012	1.14965	-3.50569	33.6671	2.67866	-6.55889	12.7694	-0.102767	-3.56542	33.71	5.49609	-3.88555	7.03215	1.60981	-2.6205
	0.98372	30.197	6.56128	-4.68947			-4.23277	30.256	3.71355	-5.71392	7.26607	0.170661	-3.29883	33.8492	5.73854	-3.84944	5.20998	1.37478	-3.18626
		Limb 10G
		INTACT						CCLR						LSS
	Plateau localization (% of stance phase of gait)	Mean flexion (degrees)	Mean external rotation (degrees)	Mean abduction (degrees)	Mean cranial translation (mm)	Mean lateral translation (mm)	Mean distal translation (mm)	Mean flexion (degrees)	Mean external rotation (degrees)	Mean abduction (degrees)	Mean cranial translation (mm)	Mean lateral translation (mm)	Mean distal translation (mm)	Mean flexion (degrees)	Mean external rotation (degrees)	Mean abduction (degrees)	Mean cranial translation (mm)	Mean lateral translation (mm)	Mean distal translation (mm)
	0.00041425	28.4482	1.19304e-15	-1.13131	0.00753252	-0.00291097	-0.00284613	23.4786	1.51505e-15	-3.171	-0.093806	-0.000277425	0.0203342	20.3035	4.77739e-16	-2.37079	-0.0540437	-0.0201795	0.0291588
	0.205468	36.8845	4.22953	-1.59092	0.295333	0.158651	-0.45394	30.5135	13.9432	-4.35844	9.742	-0.969931	-4.36304	30.3388	3.81582	-2.1716	0.00570445	0.304861	-0.742187
	0.300124	39.8354	9.36521	-1.79054	1.52693	0.3916	-0.810274	32.2205	14.3147	-4.55191	9.68342	-1.0995	-4.91892	33.4457	5.79971	-2.13566	1.18409	0.510871	-1.29147
	0.381732	40.599	11.2409	-1.84328	0.994896	0.481348	-0.91672	32.4308	14.2402	-4.48009	9.62187	-0.97612	-5.20575	34.4442	6.17363	-2.06255	1.60756	0.790614	-1.61045
	0.469345	41.1966	11.25	-1.97675	0.899412	0.446099	-1.07529	32.4191	14.0552	-4.45299	9.87886	-0.759444	-5.39982	34.7316	6.0855	-2.17737	1.59902	0.767748	-1.86734
	0.556131	40.2975	10.2805	-2.18963	0.225057	0.17278	-0.677728	32.0003	14.0415	-4.62393	9.9872	-0.816707	-5.27814	34.1563	5.25519	-2.21745	1.69134	0.872202	-1.98248
	0.640224	39.4718	8.18354	-2.0056	0.77611	0.500495	-0.699721	31.295	13.0526	-4.68448	10.7543	-0.69273	-5.47228	33.3672	4.51023	-2.12255	1.62172	1.16336	-1.91654
	0.732394	39.4985	8.11182	-2.12362	0.519003	0.605884	-0.655722	31.7604	13.3078	-4.78973	10.8201	-0.790988	-5.66499	34.1982	4.46854	-1.84621	1.94312	1.20835	-2.71582
	0.818144	40.7721	9.24234	-2.27993	1.09109	0.407024	-1.13323	33.8689	14.0936	-4.91064	11.6459	-1.2936	-6.93873	36.175	5.7978	-1.94269	2.48956	0.978628	-3.68425
	0.902651	43.0182	13.2395	-1.92342	1.62886	0.169275	-2.21082	37.0748	14.9615	-5.33007	12.0014	-1.79926	-7.92414	38.2354	8.01498	-2.084	2.98255	0.916676	-4.14451
	0.981359	43.2648	15.1493	-1.79361	1.45794	0.327531	-2.37423	31.6575	11.808	-4.77738	10.1424	-1.39089	-6.34129	27.8605	4.38992	-2.03642	3.28103	1.03316	-1.98109
		Limb 11D
		INTACT						CCLR						LSS
	Plateau localization (% of stance phase of gait)	Mean flexion (degrees)	Mean external rotation (degrees)	Mean abduction (degrees)	Mean cranial translation (mm)	Mean lateral translation (mm)	Mean distal translation (mm)	Mean flexion (degrees)	Mean external rotation (degrees)	Mean abduction (degrees)	Mean cranial translation (mm)	Mean lateral translation (mm)	Mean distal translation (mm)	Mean flexion (degrees)	Mean external rotation (degrees)	Mean abduction (degrees)	Mean cranial translation (mm)	Mean lateral translation (mm)	Mean distal translation (mm)
	0.000416667	35.1098	2.87743e-19	-8.53668	-0.0413498	0.00179899	0.0138005	34.9841	1.63371e-15	-9.32751	0.0774836	-0.01254	-0.0211772	31.518	6.52033e-16	-8.93025	0.0179153	-0.00245158	-0.000936132
	0.199375	44.1558	-0.317538	-6.98378	1.36633	0.189215	-0.093683	40.6305	7.61972	-8.02624	9.2772	-1.0683	-3.75578	41.9113	1.45324	-7.46372	1.22373	0.767448	0.184827
	0.295208	47.2412	3.46979	-6.39425	1.47701	0.465923	-0.332271	44.7919	10.3516	-7.39853	4.26241	0.662801	-1.6041	46.1208	2.65966	-7.01753	1.99494	0.940938	-0.288039
	0.382708	48.5085	6.44589	-6.10629	2.07061	0.641303	-0.570418	46.7688	10.9595	-6.85477	5.68346	1.01469	-2.40738	47.4661	3.12798	-6.85165	2.32103	1.03004	-0.484871
	0.468125	49.2305	6.53833	-6.09064	2.42491	0.739285	-0.803572	46.6764	10.984	-6.80788	5.11302	1.12155	-2.24533	47.0607	3.27692	-7.07685	1.80837	0.968552	-0.155614
	0.555208	48.5316	4.70778	-6.10984	1.92993	0.335217	-0.5316	46.6363	9.91953	-6.69665	5.1859	1.01272	-2.46293	46.8633	2.52854	-7.14145	1.86796	1.29762	-0.347206
	0.648958	47.7949	2.67403	-6.10513	1.30857	0.470445	-0.297434	46.2283	8.6155	-6.81295	4.39077	1.18011	-1.98946	46.9343	1.72112	-6.99848	2.89356	1.69724	-1.12189
	0.730208	48.4268	2.18786	-6.58352	2.63767	0.500391	-0.562517	46.8749	7.29216	-6.64586	4.87026	1.46499	-2.28671	45.8976	1.84155	-7.28341	1.93584	1.59356	-0.49783
	0.818333	49.5526	3.29962	-6.07956	3.15143	0.778628	-1.12041	48.0045	8.75945	-6.4546	4.51227	2.02049	-2.15413	47.2569	1.95116	-6.92432	2.35775	1.59559	-0.771523
	0.902083	50.7773	5.93769	-5.94213	2.88061	1.22727	-1.17106	49.7871	10.678	-6.10046	4.93197	2.35539	-2.72597	49.336	2.7216	-6.69575	2.46809	1.67662	-0.793396
	0.984792	52.7524	10.0406	-5.98115	3.15475	1.24034	-1.61115	50.8274	12.1345	-6.15429	4.46719	2.50614	-2.61251	48.316	2.61874	-6.61192	1.05407	1.74172	-0.771583
		Limb 11G
		INTACT						CCLR						LSS
	Plateau localization (% of stance phase of gait)	Mean flexion (degrees)	Mean external rotation (degrees)	Mean abduction (degrees)	Mean cranial translation (mm)	Mean lateral translation (mm)	Mean distal translation (mm)	Mean flexion (degrees)	Mean external rotation (degrees)	Mean abduction (degrees)	Mean cranial translation (mm)	Mean lateral translation (mm)	Mean distal translation (mm)	Mean flexion (degrees)	Mean external rotation (degrees)	Mean abduction (degrees)	Mean cranial translation (mm)	Mean lateral translation (mm)	Mean distal translation (mm)
	0.000419639	19.8227	-3.97694e-17	-1.20887	-0.00712576	0.00338614	0.00493528	18.8856	-1.04398e-16	-2.1672	0.013225	-0.0191188	-0.0152363	18.0249	1.03469e-15	-1.64238	0.00801009	-0.000425125	-0.00220004
	0.190726	27.2726	2.62473	-1.15938	0.21371	0.106816	0.312415	23.9594	2.66855	-2.49026	5.12383	-0.0269553	-1.11418	25.9959	-0.142511	-1.64421	-0.544486	0.093331	0.468392
	0.283047	31.7904	5.60639	-0.996197	1.84477	0.500003	0.0876419	29.254	2.90198	-2.36804	7.68518	-0.109412	-1.7447	31.766	-0.219875	-1.27392	1.89144	0.747474	-0.0579951
	0.369282	32.8718	7.96559	-1.30963	2.3269	0.107763	0.343983	31.2229	3.16383	-2.57689	7.44421	-0.259312	-1.35173	34.899	0.179762	-1.05753	3.81032	0.629884	-1.37242
	0.461813	35.0795	7.17482	-1.03306	4.14304	0.444454	-1.83272	31.8484	2.03196	-2.48696	6.01854	0.223048	-1.04205	35.8585	0.26427	-1.11956	4.06914	0.604622	-2.04192
	0.551196	34.4473	6.45459	-1.06217	3.66311	0.0510648	-1.798	32.1257	1.42015	-2.74699	4.87034	0.317028	-0.778306	34.6409	0.215735	-1.29219	3.05206	0.309993	-1.62833
	0.63932	32.8498	5.65818	-1.01058	2.82454	0.120579	-1.24515	31.4575	0.397143	-2.5674	3.96671	0.206267	-0.755939	33.4049	-0.0357156	-1.28133	3.26937	0.48897	-1.73177
	0.728493	31.9496	5.16079	-1.01848	2.56653	0.292636	-1.04715	32.0453	0.0411361	-2.47497	4.19624	0.251416	-1.40943	32.3542	-0.272652	-1.24084	2.70928	0.768412	-1.48422
	0.818926	33.4801	6.11123	-1.39234	3.13471	-0.0317444	-1.44813	32.3315	-0.678101	-2.59861	3.27322	0.15447	-0.699145	33.6463	-0.0387993	-1.33974	3.04579	0.622248	-1.79063
	0.900755	35.5322	7.47325	-1.10237	3.94763	0.357927	-1.757	35.2527	-1.02812	-2.7532	3.4172	0.0719769	-0.5262	35.9493	0.350493	-1.27207	3.19814	0.546483	-1.56406
	0.982375	37.4389	9.69279	-1.82673	4.80101	0.594739	-1.63421	39.1601	-1.53022	-2.44667	4.62925	0.0629339	-0.516621	38.6043	1.09772	-1.17568	3.92293	0.499011	-0.913599
		Limb 2G
		INTACT						CCLR						LSS
	Plateau localization (% of stance phase of gait)	Mean flexion (degrees)	Mean external rotation (degrees)	Mean abduction (degrees)	Mean cranial translation (mm)	Mean lateral translation (mm)	Mean distal translation (mm)	Mean flexion (degrees)	Mean external rotation (degrees)	Mean abduction (degrees)	Mean cranial translation (mm)	Mean lateral translation (mm)	Mean distal translation (mm)	Mean flexion (degrees)	Mean external rotation (degrees)	Mean abduction (degrees)	Mean cranial translation (mm)	Mean lateral translation (mm)	Mean distal translation (mm)
	0.000423549	30.8622	3.18049e-16	0.0614217	-0.0403024	0.00210191	-0.00390824	26.045	2.06735e-15	0.178921	0.0455897	0.135345	-0.0220461	33.6486	-1.59093e-15	1.1338	-0.0183775	-0.0024907	-0.00141952
	0.123676	38.9949	4.05871	-0.38092	0.910314	-0.833513	-0.819194	29.1126	-5.11272	-2.08953	10.7112	-0.476203	-4.19008	35.7011	0.934505	0.863459	2.01355	0.0373373	-0.713009
	0.233587	40.7651	4.6333	-0.395186	1.5207	-0.812057	-1.13834	29.7099	-8.19608	-2.96985	15.9115	-0.562	-6.87764	35.853	0.507876	1.13577	4.188	0.726739	-1.45653
	0.325709	40.985	4.50306	-0.213395	2.18693	-0.454818	-1.48469	30.0049	-8.46801	-2.86506	15.7611	-0.256515	-6.94596	36.1193	0.62178	1.10772	3.21164	0.861136	-1.18709
	0.419737	41.5152	4.5446	-0.237289	1.63155	-0.485653	-1.32538	30.3064	-8.51921	-2.91455	15.5277	-0.223296	-6.98167	36.6631	0.626064	1.03181	2.50342	0.645733	-1.00721
	0.515248	41.3432	4.55809	-0.250588	0.689329	-0.474932	-1.05986	30.5908	-9.08108	-2.55059	16.7079	0.214528	-7.76995	36.3666	0.833371	0.981881	2.24982	0.664635	-0.877575
	0.611393	40.5497	4.21013	-0.100331	0.683639	-0.207149	-1.14232	30.4303	-8.93754	-2.68422	16.3359	0.13899	-7.52672	35.7319	0.442159	1.23681	2.21153	0.974972	-0.992649
	0.712198	40.0086	4.22111	-0.178253	0.993251	-0.163327	-1.11912	30.3991	-8.58477	-2.95175	16.5687	-0.355621	-7.54232	35.6735	0.639544	1.06274	2.43662	0.667477	-0.971678
	0.808556	40.3665	4.3276	-0.272189	1.30156	-0.340266	-1.19432	30.2237	-8.73887	-2.8782	16.5414	-0.155478	-7.57341	35.8324	0.746202	0.985633	2.80972	0.57566	-1.09124
	0.896442	40.8828	4.35148	-0.194449	1.68098	-0.0674497	-1.4535	32.254	-10.5427	-2.25489	22.4251	0.126172	-10.2972	36.2168	0.373931	1.23456	2.46499	0.864921	-1.27663
	0.983905	43.1757	3.78907	0.0797823	5.03894	0.308226	-2.93733	32.576	-10.4618	-2.36733	21.7799	0.37667	-10.156	37.7472	0.110978	1.24867	4.1564	1.33067	-1.95806

## Sheet: Plateau localization
	Plateau localization
	1D	2G	3D	4D	4G	9D	9G	10G	11D	11G	Mean
	0.000412371	0.000423549	0.000398883	0.000417885	0.000417885	0.000407	0.000407	0.00041425	0.000416667	0.000419639	0.000413513
	0.171959	0.123676	0.177304	0.185541	0.185541	0.178063	0.178063	0.205468	0.199375	0.190726	0.179572
	0.272165	0.233587	0.279617	0.292102	0.292102	0.273504	0.273504	0.300124	0.295208	0.283047	0.279496
	0.364742	0.325709	0.369166	0.372963	0.372963	0.368742	0.368742	0.381732	0.382708	0.369282	0.367675
	0.455876	0.419737	0.451935	0.466151	0.466151	0.457468	0.457468	0.469345	0.468125	0.461813	0.457407
	0.538969	0.515248	0.545473	0.550773	0.550773	0.549858	0.549858	0.556131	0.555208	0.551196	0.546349
	0.631546	0.611393	0.636418	0.640827	0.640827	0.639398	0.639398	0.640224	0.648958	0.63932	0.636831
	0.723093	0.712198	0.726964	0.726076	0.726076	0.73199	0.73199	0.732394	0.730208	0.728493	0.726948
	0.810722	0.808556	0.816514	0.815921	0.815921	0.811762	0.811762	0.818144	0.818333	0.818926	0.814656
	0.89732	0.896442	0.898684	0.902424	0.902424	0.901506	0.901506	0.902651	0.902083	0.900755	0.900579
	0.976907	0.983905	0.983047	0.98224	0.98224	0.98372	0.98372	0.981359	0.984792	0.982375	0.982431

## Sheet: Means and SD
These tables compile the mean data for all the limbs
		Flexion/extension
		INTACT	1D	2G	3D	4D	4G	9D	9G	10G	11D	11G	Mean	Stand. Dev	CCLR	1D	2G	3D	4D	4G	9D	9G	10G	11D	11G	Mean	Stand. Dev	LSS	1D	2G	3D	4D	4G	9D	9G	10G	11D	11G	Mean	Stand. Dev
			49.154	30.8622	26.4316	28.3757	31.3301	27.3648	18.2063	28.4482	35.1098	19.8227	29.5105	8.5667		47.2575	26.045	23.8939	27.9706	32.2229	27.3648	18.0932	23.4786	34.9841	18.8856	28.0196	8.56482		50.2482	33.6486	25.6323	29.2107	32.9157	26.6584	17.129	20.3035	31.518	18.0249	28.5289	9.69777
			58.6902	38.9949	33.9441	37.8981	39.6684	33.5545	24.6099	36.8845	44.1558	27.2726	37.5673	9.42642		48.4595	29.1126	26.8066	34.3664	39.3036	33.5545	25.0037	30.5135	40.6305	23.9594	33.171	7.77576		57.945	35.7011	33.4788	37.2554	42.2256	33.5791	24.2028	30.3388	41.9113	25.9959	36.2634	9.65965
			62.893	40.7651	37.8851	42.3458	44.3772	36.3078	28.2215	39.8354	47.2412	31.7904	41.1662	9.50109		49.9388	29.7099	29.9549	36.1953	44.5467	36.3078	30.3287	32.2205	44.7919	29.254	36.3249	7.54083		61.2922	35.853	37.5265	42.0329	46.2695	36.5888	28.3779	33.4457	46.1208	31.766	39.9273	9.51601
			64.674	40.985	43.2448	44.1243	44.7522	37.2683	29.2555	40.599	48.5085	32.8718	42.6283	9.64532		50.2858	30.0049	31.5506	36.3604	46.1986	37.2683	31.9983	32.4308	46.7688	31.2229	37.409	7.55176		62.9817	36.1193	40.0952	42.807	47.81	37.5454	31.7161	34.4442	47.4661	34.899	41.5884	9.27453
			65.9336	41.5152	43.466	44.5444	45.8785	37.5875	29.488	41.1966	49.2305	35.0795	43.392	9.74212		51.1047	30.3064	32.0708	35.9432	46.1053	37.5875	31.0849	32.4191	46.6764	31.8484	37.5147	7.64422		62.5297	36.6631	41.9613	43.8035	47.4594	38.0411	32.2356	34.7316	47.0607	35.8585	42.0344	8.88302
			64.9259	41.3432	42.3598	43.8993	45.2573	37.1515	29.2202	40.2975	48.5316	34.4473	42.7434	9.57011		50.2173	30.5908	31.4308	34.8021	45.7724	37.1515	31.2009	32.0003	46.6363	32.1257	37.1928	7.47939		63.315	36.3666	40.0907	42.808	51.9943	37.1414	32.5896	34.1563	46.8633	34.6409	41.9966	9.67093
			64.0974	40.5497	42.6707	42.7764	46.2104	36.0448	28.7468	39.4718	47.7949	32.8498	42.1213	9.68299		50.1741	30.4303	30.8912	34.2572	44.6171	36.0448	30.1836	31.295	46.2283	31.4575	36.5579	7.55297		61.8201	35.7319	40.9765	42.627	51.4476	35.9284	31.6338	33.3672	46.9343	33.4049	41.3872	9.63867
			62.8388	40.0086	42.7764	42.7436	49.6349	38.5372	29.7555	39.4985	48.4268	31.9496	42.617	9.45369		53.4897	30.3991	30.9499	34.416	45.3164	38.5372	29.9987	31.7604	46.8749	32.0453	37.3788	8.34923		62.6553	35.6735	41.0887	41.7726	50.46	36.0493	31.1903	34.1982	45.8976	32.3542	41.134	9.73527
			64.3681	40.3665	43.068	43.1771	48.6067	39.5733	30.1875	40.7721	49.5526	33.4801	43.3152	9.47768		54.4682	30.2237	32.683	35.6039	46.4516	39.5733	31.7773	33.8689	48.0045	32.3315	38.4986	8.33409		62.4674	35.8324	41.5052	42.5624	50.5909	36.5462	31.7779	36.175	47.2569	33.6463	41.8361	9.40822
			65.7691	40.8828	45.5427	45.369	50.9502	40.4621	30.863	43.0182	50.7773	35.5322	44.9167	9.61171		54.96	32.254	36.3233	37.8051	49.1791	40.4621	33.6671	37.0748	49.7871	35.2527	40.6765	7.81035		64.1832	36.2168	42.6644	43.6261	52.8479	40.7658	33.71	38.2354	49.336	35.9493	43.7535	9.37136
			67.9706	43.1757	48.0065	47.3566	53.8191	42.3454	30.197	43.2648	52.7524	37.4389	46.6327	10.2369		57.018	32.576	38.1809	41.449	51.6157	42.3454	30.256	31.6575	50.8274	39.1601	41.5086	9.13044		66.4477	37.7472	45.5173	45.5056	56.3709	43.6182	33.8492	27.8605	48.316	38.6043	44.3837	11.1083
		Internal/external rotation
		INTACT	1D	2G	3D	4D	4G	9D	9G	10G	11D	11G	Mean	Stand. Dev	CCLR	1D	2G	3D	4D	4G	9D	9G	10G	11D	11G	Mean	Stand. Dev	LSS	1D	2G	3D	4D	4G	9D	9G	10G	11D	11G	Mean	Stand. Dev
			-3.99697e-16	3.18049e-16	-1.27329e-15	9.58096e-16	8.01269e-16	-2.99127e-17	1.28082e-15	1.19304e-15	2.87743e-19	-3.97694e-17	2.8089e-16	7.97182e-16		1.40089e-15	2.06735e-15	-2.23858e-15	2.78957e-16	2.57442e-15	-2.99127e-17	-9.59864e-16	1.51505e-15	1.63371e-15	-1.04398e-16	6.13762e-16	1.49382e-15		-3.57089e-16	-1.59093e-15	9.57118e-16	3.58691e-15	2.56846e-15	-1.01221e-15	9.58823e-16	4.77739e-16	6.52033e-16	1.03469e-15	7.27554e-16	1.54244e-15
			1.85447	4.05871	3.0253	2.39716	3.40198	3.71024	3.36323	4.22953	-0.317538	2.62473	2.83478	1.33253		-14.1501	-5.11272	-9.41947	2.86657	-18.2851	3.71024	1.64103	13.9432	7.61972	2.66855	-1.4518	10.0699		1.04609	0.934505	1.84445	1.2879	3.59843	-2.90699	3.1789	3.81582	1.45324	-0.142511	1.41098	1.98093
			1.24085	4.6333	3.05596	3.40143	4.76993	6.07314	5.35986	9.36521	3.46979	5.60639	4.69759	2.18032		-16.4434	-8.19608	-9.22168	-0.962704	-18.187	6.07314	1.4551	14.3147	10.3516	2.90198	-1.79143	10.963		0.8527	0.507876	2.02521	3.09985	4.59272	-1.3888	5.88044	5.79971	2.65966	-0.219875	2.38095	2.50259
			0.795016	4.50306	5.64451	4.40784	3.77142	7.31769	6.04254	11.2409	6.44589	7.96559	5.81345	2.78648		-16.7189	-8.46801	-9.49927	-7.57436	-16.7616	7.31769	1.66533	14.2402	10.9595	3.16383	-2.16757	11.1656		0.549454	0.62178	1.84654	3.74652	4.76722	0.159107	5.01382	6.17363	3.12798	0.179762	2.61858	2.24562
			0.76335	4.5446	5.93965	4.89907	3.12892	6.67201	5.95686	11.25	6.53833	7.17482	5.68676	2.74274		-16.5762	-8.51921	-9.63003	-9.4321	-16.8072	6.67201	1.47675	14.0552	10.984	2.03196	-2.57448	11.1269		0.437612	0.626064	3.84739	4.16721	4.89625	-0.184227	4.45948	6.0855	3.27692	0.26427	2.78765	2.2798
			0.571731	4.55809	5.69675	4.32587	3.23789	5.8724	6.01105	10.2805	4.70778	6.45459	5.17166	2.48156		-17.0085	-9.08108	-9.44843	-9.97323	-16.8268	5.8724	2.02229	14.0415	9.91953	1.42015	-2.90622	11.0319		0.387351	0.833371	3.81303	3.43556	1.36757	-0.687823	4.67819	5.25519	2.52854	0.215735	2.18267	2.05026
			1.09377	4.21013	5.28797	3.80463	2.36036	5.37951	5.29929	8.18354	2.67403	5.65818	4.39514	2.02527		-16.8028	-8.93754	-9.7199	-10.3665	-16.5059	5.37951	1.65191	13.0526	8.6155	0.397143	-3.32361	10.5544		0.777867	0.442159	3.22529	3.33216	1.18248	-1.58391	3.67171	4.51023	1.72112	-0.0357156	1.72434	1.92259
			1.41912	4.22111	5.71157	3.83184	0.591221	6.75054	5.17225	8.11182	2.18786	5.16079	4.31581	2.37506		-16.325	-8.58477	-10.7074	-10.1259	-17.3406	6.75054	1.789	13.3078	7.29216	0.0411361	-3.3903	10.6572		0.622518	0.639544	3.8426	3.46307	2.52398	-2.18037	3.47171	4.46854	1.84155	-0.272652	1.84205	2.11435
			1.11331	4.3276	5.69436	3.92451	1.53404	7.03943	5.77371	9.24234	3.29962	6.11123	4.80601	2.48809		-15.9514	-8.73887	-10.2203	-9.86097	-17.2407	7.03943	1.64452	14.0936	8.75945	-0.678101	-3.11534	10.8565		0.760028	0.746202	3.52199	3.26075	2.40022	-1.39355	4.25491	5.7978	1.95116	-0.0387993	2.12607	2.16538
			1.24159	4.35148	5.50001	4.75065	1.48005	7.79826	6.8916	13.2395	5.93769	7.47325	5.8664	3.43245		-15.9151	-10.5427	-9.44135	-8.28026	-16.3586	7.79826	2.67866	14.9615	10.678	-1.02812	-2.54498	11.2145		0.567419	0.373931	3.50186	3.71282	2.52772	0.832904	5.49609	8.01498	2.7216	0.350493	2.80998	2.50798
			0.202514	3.78907	5.53675	4.90453	1.69632	9.07748	6.56128	15.1493	10.0406	9.69279	6.66506	4.44061		-15.6723	-10.4618	-9.29511	-8.33188	-15.029	9.07748	3.71355	11.808	12.1345	-1.53022	-2.35867	10.8849		0.599142	0.110978	3.55462	4.07434	2.44458	3.75016	5.73854	4.38992	2.61874	1.09772	2.83787	1.80666
		Abduction/adduction
		INTACT	1D	2G	3D	4D	4G	9D	9G	10G	11D	11G	Mean	Stand. Dev	CCLR	1D	2G	3D	4D	4G	9D	9G	10G	11D	11G	Mean	Stand. Dev	LSS	1D	2G	3D	4D	4G	9D	9G	10G	11D	11G	Mean	Stand. Dev
			4.34707	0.0614217	-2.12262	3.72679	-5.02745	3.22072	-4.70335	-1.13131	-8.53668	-1.20887	-1.13743	4.18654		4.78436	0.178921	-4.16456	2.8359	-6.26067	3.22072	-4.4649	-3.171	-9.32751	-2.1672	-1.85359	4.53638		4.24206	1.1338	-3.08476	2.85814	-6.15816	1.60279	-4.04355	-2.37079	-8.93025	-1.64238	-1.63931	4.14999
			3.28678	-0.38092	-2.2295	4.02841	-5.30746	3.04927	-4.65674	-1.59092	-6.98378	-1.15938	-1.19442	3.79592		6.5844	-2.08953	-7.19521	2.64295	-10.721	3.04927	-5.53485	-4.35844	-8.02624	-2.49026	-2.81389	5.49533		3.4016	0.863459	-3.39226	3.17453	-6.51201	1.52867	-3.99954	-2.1716	-7.46372	-1.64421	-1.62151	3.82208
			3.32547	-0.395186	-1.87235	4.37069	-6.01921	3.00324	-4.93075	-1.79054	-6.39425	-0.996197	-1.16991	3.86989		6.56939	-2.96985	-8.06384	1.89186	-11.5719	3.00324	-6.81632	-4.55191	-7.39853	-2.36804	-3.22759	5.64569		3.15858	1.13577	-3.40312	2.61146	-7.29187	0.820771	-4.00442	-2.13566	-7.01753	-1.27392	-1.73999	3.72233
			3.55181	-0.213395	-2.88016	4.01411	-5.9301	2.67255	-4.97686	-1.84328	-6.10629	-1.30963	-1.30212	3.79461		6.90448	-2.86506	-8.2195	2.12803	-12.4712	2.67255	-6.84983	-4.48009	-6.85477	-2.57689	-3.26123	5.82052		3.2918	1.10772	-3.45341	2.65939	-7.56918	0.247707	-4.27222	-2.06255	-6.85165	-1.05753	-1.79599	3.75246
			2.8003	-0.237289	-3.21225	3.90372	-5.68996	2.93493	-5.00284	-1.97675	-6.09064	-1.03306	-1.36038	3.69741		6.55407	-2.91455	-8.24974	2.50042	-12.4121	2.93493	-6.63756	-4.45299	-6.80788	-2.48696	-3.19724	5.79876		3.68973	1.03181	-3.84824	2.42759	-6.32433	0.474593	-3.90083	-2.17737	-7.07685	-1.11956	-1.68235	3.63001
			3.05139	-0.250588	-3.2512	4.10439	-5.9646	3.16804	-4.93547	-2.18963	-6.10984	-1.06217	-1.34397	3.82902		7.27943	-2.55059	-8.09626	2.80849	-12.7288	3.16804	-6.99352	-4.62393	-6.69665	-2.74699	-3.11808	6.05941		2.53494	0.981881	-3.74719	2.89747	-6.43786	0.397347	-4.40516	-2.21745	-7.14145	-1.29219	-1.84297	3.56617
			2.64147	-0.100331	-3.23955	4.36048	-6.08001	3.12392	-4.94317	-2.0056	-6.10513	-1.01058	-1.33585	3.83156		6.88314	-2.68422	-7.86117	3.10638	-12.9547	3.12392	-6.82385	-4.68448	-6.81295	-2.5674	-3.12753	6.03063		3.53737	1.23681	-4.18876	3.02546	-7.30316	0.725255	-3.62068	-2.12255	-6.99848	-1.28133	-1.69901	3.85822
			2.65165	-0.178253	-3.50437	4.39515	-5.43251	2.79665	-4.39857	-2.12362	-6.58352	-1.01848	-1.33959	3.74591		6.0733	-2.95175	-7.26185	2.94086	-12.699	2.79665	-6.79526	-4.78973	-6.64586	-2.47497	-3.18077	5.71844		2.59614	1.06274	-4.5893	2.95603	-7.30138	1.0537	-3.55025	-1.84621	-7.28341	-1.24084	-1.81428	3.79728
			2.96694	-0.272189	-3.36331	4.27042	-5.89673	2.11631	-4.49598	-2.27993	-6.07956	-1.39234	-1.44264	3.66932		5.66052	-2.8782	-7.67079	3.18807	-12.3635	2.11631	-6.25022	-4.91064	-6.4546	-2.59861	-3.21617	5.52592		2.56815	0.985633	-4.26633	3.12203	-7.647	0.896459	-3.81879	-1.94269	-6.92432	-1.33974	-1.83666	3.7883
			2.32641	-0.194449	-3.42741	4.2738	-5.98478	2.21928	-4.55654	-1.92342	-5.94213	-1.10237	-1.43116	3.60106		5.75242	-2.25489	-8.79413	2.20423	-12.7953	2.21928	-6.55889	-5.33007	-6.10046	-2.7532	-3.4411	5.64533		2.57511	1.23456	-4.08227	3.07154	-8.00508	-0.0970255	-3.88555	-2.084	-6.69575	-1.27207	-1.92405	3.75969
			2.8654	0.0797823	-3.60912	4.63445	-6.31368	1.97626	-4.68947	-1.79361	-5.98115	-1.82673	-1.46579	3.79067		5.43557	-2.36733	-9.03247	2.10418	-13.4165	1.97626	-5.71392	-4.77738	-6.15429	-2.44667	-3.43926	5.63836		2.18854	1.24867	-4.41703	3.18368	-6.72384	-0.979048	-3.84944	-2.03642	-6.61192	-1.17568	-1.91725	3.48759
		Cranio-caudal translation
		INTACT	1D	2G	3D	4D	4G	9D	9G	10G	11D	11G	Mean	Stand. Dev	CCLR	1D	2G	3D	4D	4G	9D	9G	10G	11D	11G	Mean	Stand. Dev	LSS	1D	2G	3D	4D	4G	9D	9G	10G	11D	11G	Mean	Stand. Dev
			-0.00215941	-0.0403024	-0.0381833	0.00952266	-0.0185305	-0.00640764	-0.00874936	0.00753252	-0.0413498	-0.00712576	-0.0145753	0.0192397		-0.0447759	0.0455897	-0.0240619	2.30189e-06	-0.0386695	-0.169978	0.00563602	-0.093806	0.0774836	0.013225	-0.0229355	0.0705532		0.00911104	-0.0183775	0.00112298	-0.00402736	-0.0123794	-0.0619122	-0.012637	-0.0540437	0.0179153	0.00801009	-0.0127218	0.026398
			2.02794	0.910314	2.16288	0.798821	0.086805	-0.322133	2.70498	0.295333	1.36633	0.21371	1.0245	1.01047		6.32475	10.7112	9.74233	1.10204	19.0627	3.66255	4.68141	9.742	9.2772	5.12383	7.943	5.00987		1.15165	2.01355	1.41679	0.563661	0.593244	-0.379443	0.295312	0.00570445	1.22373	-0.544486	0.633971	0.820815
			2.83352	1.5207	2.41142	2.09311	0.669628	0.573957	5.74811	1.52693	1.47701	1.84477	2.06992	1.46919		8.30432	15.9115	10.4954	4.90325	19.4544	4.4008	10.0679	9.68342	4.26241	7.68518	9.51686	4.95343		1.16945	4.188	1.93187	1.30018	-0.309341	-0.396926	0.531754	1.18409	1.99494	1.89144	1.34855	1.31821
			3.57847	2.18693	5.02338	1.97685	0.00500392	0.512333	5.97519	0.994896	2.07061	2.3269	2.46506	1.90387		8.45886	15.7611	11.1958	11.2508	19.1146	4.13926	11.6768	9.62187	5.68346	7.44421	10.4347	4.49956		2.14526	3.21164	3.29295	1.19649	-0.275644	-0.8547	5.39959	1.60756	2.32103	3.81032	2.18545	1.88214
			5.00155	1.63155	3.19225	1.28378	1.09376	0.692568	5.68683	0.899412	2.42491	4.14304	2.60497	1.81131		8.71389	15.5277	10.3501	13.6662	18.6113	4.94884	10.4184	9.87886	5.11302	6.01854	10.3247	4.52539		2.29242	2.50342	3.96563	0.86584	1.10126	-1.14517	5.55199	1.59902	1.80837	4.06914	2.26119	1.90328
			5.32859	0.689329	4.30596	1.06955	0.442708	0.34797	5.92412	0.225057	1.92993	3.66311	2.39263	2.2089		8.21226	16.7079	9.60185	13.5636	18.8643	3.62308	9.9968	9.9872	5.1859	4.87034	10.0613	5.05241		3.71185	2.24982	3.36525	0.306619	7.48762	0.616464	6.1634	1.69134	1.86796	3.05206	3.05124	2.29141
			4.72581	0.683639	7.11847	1.36927	0.798983	-0.843123	6.0291	0.77611	1.30857	2.82454	2.47914	2.62211		7.78135	16.3359	9.35506	13.5653	17.9495	2.54119	9.73693	10.7543	4.39077	3.96671	9.6377	5.20909		1.65844	2.21153	6.15235	0.954907	5.9629	-0.637875	7.44741	1.62172	2.89356	3.26937	3.15343	2.58375
			3.8366	0.993251	6.38386	1.09681	4.86407	0.935768	7.14231	0.519003	2.63767	2.56653	3.09759	2.38219		11.5382	16.5687	10.337	13.4686	18.6305	2.8898	9.17147	10.8201	4.87026	4.19624	10.2491	5.2008		2.932	2.43662	4.97162	-0.0604522	5.18173	-0.972106	7.3436	1.94312	1.93584	2.70928	2.84212	2.47352
			5.36354	1.30156	5.03297	0.761265	4.94309	1.5139	6.47493	1.09109	3.15143	3.13471	3.27685	2.07079		11.57	16.5414	11.7394	13.5696	19.3383	2.69956	11.0431	11.6459	4.51227	3.27322	10.5933	5.54942		3.64109	2.80972	5.62493	0.407112	5.63169	1.63344	6.01718	2.48956	2.35775	3.04579	3.36583	1.8647
			4.21232	1.68098	6.40843	0.958566	5.93012	2.33285	7.43012	1.62886	2.88061	3.94763	3.74105	2.23487		12.6161	22.4251	14.6109	12.5334	20.1287	6.33866	12.7694	12.0014	4.93197	3.4172	12.1773	6.12997		3.45136	2.46499	4.5862	0.16461	5.36643	0.533462	7.03215	2.98255	2.46809	3.19814	3.2248	2.07644
			4.39202	5.03894	5.30949	1.83698	5.69726	2.48146		1.45794	3.15475	4.80101	3.79665	1.59135		13.299	21.7799	15.7654	14.8435	19.8773	6.72166	7.26607	10.1424	4.46719	4.62925	11.8792	6.20301		3.75749	4.1564	5.76501	1.12611	6.66084	0.7305	5.20998	3.28103	1.05407	3.92293	3.56644	2.05516
		Medio-lateral translation
		INTACT	1D	2G	3D	4D	4G	9D	9G	10G	11D	11G	Mean	Stand. Dev	CCLR	1D	2G	3D	4D	4G	9D	9G	10G	11D	11G	Mean	Stand. Dev	LSS	1D	2G	3D	4D	4G	9D	9G	10G	11D	11G	Mean	Stand. Dev
			-0.00725446	0.00210191	-0.0293303	0.00229991	-0.00801635	-0.00352138	0.00140328	-0.00291097	0.00179899	0.00338614	-0.00400432	0.00979831		0.0818896	0.135345	-0.00499924	0.00478813	-0.021641	-0.00379148	-0.0037355	-0.000277425	-0.01254	-0.0191188	0.015592	0.0512733		0.00962366	-0.0024907	0.0104218	0.00708092	-0.00762355	0.00123874	-0.000956149	-0.0201795	-0.00245158	-0.000425125	-0.000576149	0.0089952
			-0.56931	-0.833513	0.703978	0.510861	-0.244633	-0.391697	0.0996021	0.158651	0.189215	0.106816	-0.0270029	0.478853		-1.75555	-0.476203	-2.0663	0.452991	-4.79879	-0.824706	-0.536303	-0.969931	-1.0683	-0.0269553	-1.207	1.46416		-1.05437	0.0373373	0.339531	0.317218	-0.382822	-0.212092	-0.287745	0.304861	0.767448	0.093331	-0.00773025	0.504795
			-0.190744	-0.812057	0.615141	0.858831	-0.768737	-0.275976	1.5107	0.3916	0.465923	0.500003	0.229469	0.734471		-1.27169	-0.562	-2.49383	0.0870309	-5.35289	-1.78243	-0.391659	-1.0995	0.662801	-0.109412	-1.23136	1.72051		-1.15646	0.726739	0.195164	-0.242486	-1.07623	-0.352029	-0.167766	0.510871	0.940938	0.747474	0.0126222	0.743583
			-0.440038	-0.454818	-0.222389	0.550277	0.129815	-0.569925	1.78431	0.481348	0.641303	0.107763	0.200764	0.709435		-1.57545	-0.256515	-2.55388	-1.80871	-5.78431	-1.87057	0.16714	-0.97612	1.01469	-0.259312	-1.3903	1.887		-1.01081	0.861136	0.483375	-0.628314	-1.0978	-0.328035	1.96136	0.790614	1.03004	0.629884	0.269144	0.994978
			0.54386	-0.485653	0.0531491	-0.131076	0.228537	-0.510108	2.07573	0.446099	0.739285	0.444454	0.340428	0.742137		-1.32156	-0.223296	-2.77097	-3.22656	-6.02206	-1.83929	0.403546	-0.759444	1.12155	0.223048	-1.4415	2.1292		-1.00409	0.645733	-0.932361	-1.20066	-1.80866	-0.982141	2.26746	0.767748	0.968552	0.604622	-0.0673802	1.28932
			0.993318	-0.474932	0.593377	0.0460361	-0.0986868	-0.101662	1.44854	0.17278	0.335217	0.0510648	0.296505	0.572565		-1.68709	0.214528	-2.78352	-3.18039	-6.24039	-1.5968	-0.144395	-0.816707	1.01272	0.317028	-1.4905	2.15627		0.423942	0.664635	-0.695877	-0.807435	1.85434	-1.56509	2.13385	0.872202	1.29762	0.309993	0.448818	1.18909
			1.39129	-0.207149	1.28486	0.316768	0.630532	-0.159322	1.91451	0.500495	0.470445	0.120579	0.626301	0.69777		-1.29932	0.13899	-2.85372	-3.21944	-7.02501	-1.49183	-0.218091	-0.69273	1.18011	0.206267	-1.52748	2.36697		-1.03624	0.974972	0.578496	-0.839691	1.54743	-1.42122	1.52025	1.16336	1.69724	0.48897	0.467356	1.15847
			1.03126	-0.163327	1.38575	-0.2516	2.33816	-1.9084	1.3748	0.605884	0.500391	0.292636	0.520555	1.15788		-0.391361	-0.355621	-2.53707	-3.11283	-6.7013	-1.16445	-0.110159	-0.790988	1.46499	0.251416	-1.34474	2.29573		0.0404521	0.667477	0.50244	-1.26173	0.196291	-1.29624	1.9819	1.20835	1.59356	0.768412	0.440091	1.08482
			1.00982	-0.340266	0.866117	-0.0438807	1.46425	-0.704019	1.22743	0.407024	0.778628	-0.0317444	0.463335	0.719566		-0.109398	-0.155478	-2.08766	-3.64613	-6.98931	-1.35411	-0.199643	-1.2936	2.02049	0.15447	-1.36604	2.48399		-0.0018618	0.57566	0.768807	-0.907405	0.0798283	-0.523234	1.41773	0.978628	1.59559	0.622248	0.460599	0.803136
			1.1318	-0.0674497	1.12587	-0.204689	1.37032	-0.773902	1.14965	0.169275	1.22727	0.357927	0.548608	0.748826		-0.116489	0.126172	-1.9019	-3.90639	-7.10555	-1.61716	-0.102767	-1.79926	2.35539	0.0719769	-1.3996	2.60817		-0.247164	0.864921	0.411614	-1.06618	-0.302523	-0.441131	1.60981	0.916676	1.67662	0.546483	0.396912	0.904774
			0.664769	0.308226	1.05428	-0.0551826	1.20187	-0.301199		0.327531	1.24034	0.594739	0.559486	0.544163		0.149021	0.37667	-1.78346	-3.71722	-6.9867	-1.04414	0.170661	-1.39089	2.50614	0.0629339	-1.1657	2.61888		0.0204193	1.33067	0.606474	-1.17196	-0.383204	-0.624988	1.37478	1.03316	1.74172	0.499011	0.442608	0.962108
		Proximo-distal translation
		INTACT	1D	2G	3D	4D	4G	9D	9G	10G	11D	11G	Mean	Stand. Dev	CCLR	1D	2G	3D	4D	4G	9D	9G	10G	11D	11G	Mean	Stand. Dev	LSS	1D	2G	3D	4D	4G	9D	9G	10G	11D	11G	Mean	Stand. Dev
			-0.0048875	-0.00390824	-0.00678129	-0.0122095	-0.00634714	0.00447581	0.000106962	-0.00284613	0.0138005	0.00493528	-0.00136612	0.0074446		0.0262969	-0.0220461	0.00341655	-0.00149825	0.00544019	0.0403055	-0.00711811	0.0203342	-0.0211772	-0.0152363	0.00287174	0.0208377		-0.000355267	-0.00141952	0.000212869	0.0134792	0.00994047	0.0193213	0.00317425	0.0291588	-0.000936132	-0.00220004	0.0070376	0.010681
			-1.56455	-0.819194	-0.663886	-0.938898	0.0240198	0.1702	-0.757332	-0.45394	-0.093683	0.312415	-0.478484	0.583783		-2.69646	-4.19008	-3.93442	-0.910158	-4.93662	-0.759838	-0.505309	-4.36304	-3.75578	-1.11418	-2.71659	1.72959		-0.982998	-0.713009	-0.684144	-0.706578	-0.0142088	0.537098	0.202974	-0.742187	0.184827	0.468392	-0.244983	0.575043
			-1.90724	-1.13834	-0.944055	-1.37091	-0.209411	0.133898	-1.52245	-0.810274	-0.332271	0.0876419	-0.801341	0.702124		-3.88205	-6.87764	-4.63429	-2.23207	-4.79538	-1.14944	-1.23923	-4.91892	-1.6041	-1.7447	-3.30778	1.97434		-0.65203	-1.45653	-1.02269	-1.77018	0.608472	0.802514	0.615084	-1.29147	-0.288039	-0.0579951	-0.451286	0.933112
			-2.59963	-1.48469	-2.69285	-1.68434	0.647756	0.300309	-1.78083	-0.91672	-0.570418	0.343983	-1.04374	1.20748		-4.62474	-6.94596	-5.08816	-5.94699	-4.11345	-1.01745	-2.06246	-5.20575	-2.40738	-1.35173	-3.87641	2.0428		-1.37103	-1.18709	-1.82757	-1.66851	1.32982	0.802745	-0.608714	-1.61045	-0.484871	-1.37242	-0.799809	1.08071
			-2.56974	-1.32538	-1.62544	-1.67891	-0.170317	0.0268082	-1.84232	-1.07529	-0.803572	-1.83272	-1.28969	0.800883		-4.20842	-6.98167	-4.97606	-7.41874	-3.85999	-1.29295	-1.70223	-5.39982	-2.24533	-1.04205	-3.91272	2.30732		-1.81466	-1.00721	-2.74924	-2.14365	1.57399	0.679825	-1.345	-1.86734	-0.155614	-2.04192	-1.08708	1.37731
			-2.85658	-1.05986	-1.88585	-1.77952	0.36602	-0.0182541	-1.95759	-0.677728	-0.5316	-1.798	-1.2199	1.00367		-4.75893	-7.76995	-4.75133	-6.94439	-3.69284	-0.614102	-1.5203	-5.27814	-2.46293	-0.778306	-3.85712	2.49224		-1.27101	-0.877575	-2.21047	-1.68417	-3.44525	-0.629605	-1.63062	-1.98248	-0.347206	-1.62833	-1.57067	0.886029
			-2.08548	-1.14232	-3.23523	-1.76259	-0.503775	0.427046	-1.86154	-0.699721	-0.297434	-1.24515	-1.24062	1.04701		-3.82293	-7.52672	-4.67686	-7.01157	-3.07635	-0.449347	-1.49349	-5.47228	-1.98946	-0.755939	-3.6275	2.51851		-1.42594	-0.992649	-3.28481	-2.42523	-3.13358	-0.164074	-2.79628	-1.91654	-1.12189	-1.73177	-1.89928	1.01182
			-1.52169	-1.11912	-2.83344	-2.09938	-4.05789	-0.862001	-3.38327	-0.655722	-0.562517	-1.04715	-1.81422	1.22877		-4.41821	-7.54232	-5.45225	-7.15693	-4.06788	-0.779317	-1.60424	-5.66499	-2.28671	-1.40943	-4.03823	2.434		-0.954413	-0.971678	-2.61543	-1.59933	-2.27761	0.508816	-2.79294	-2.71582	-0.49783	-1.48422	-1.54005	1.08573
			-2.92374	-1.19432	-2.25351	-1.56993	-2.86696	-0.715472	-3.30283	-1.13323	-1.12041	-1.44813	-1.85285	0.910654		-4.09031	-7.57341	-6.10351	-8.07007	-5.00022	-0.640883	-3.04705	-6.93873	-2.15413	-0.699145	-4.43175	2.74944		-1.35983	-1.09124	-3.0823	-2.07766	-2.08296	-0.471214	-2.44373	-3.68425	-0.771523	-1.79063	-1.88553	1.01175
			-1.5373	-1.4535	-2.98898	-1.88656	-3.29578	-0.96072	-3.50569	-2.21082	-1.17106	-1.757	-2.07674	0.898252		-4.96722	-10.2972	-7.28273	-7.95536	-5.3537	-1.53354	-3.56542	-7.92414	-2.72597	-0.5262	-5.21315	3.15328		-1.21618	-1.27663	-2.76895	-1.69898	-1.87849	-0.0189955	-2.6205	-4.14451	-0.793396	-1.56406	-1.79807	1.15378
			-2.0308	-2.93733	-2.47448	-3.06962	-3.19969	-1.18569	-4.23277	-2.37423	-1.61115	-1.63421	-2.475	0.913187		-5.3693	-10.156	-7.74052	-10.6294	-4.9033	-1.92285	-3.29883	-6.34129	-2.61251	-0.516621	-5.34905	3.41035		-0.953473	-1.95806	-3.52119	-2.38792	-2.26783	0.123652	-3.18626	-1.98109	-0.771583	-0.913599	-1.78174	1.14327

## Sheet: Statistics
Wilcoxon signed-rank test
Flexion/extension																Range of motion flexion/extension
	0	1D	2G	3D	4D	4G	9D	9G	10G	11D	11G					ROM	1D	2G	3D	4D	4G	9D	9G	10G	11D	11G
	Intact	49.154	30.8622	26.4316	28.3757	31.3301	27.3648	18.2063	28.4482	35.1098	19.8227					Intact	18.8166	12.3135	21.5749	18.9809	22.489	14.9806	12.6567	14.8166	17.6426	17.6162
	LSS	50.2482	33.6486	25.6323	29.2107	32.9157	26.6584	17.129	20.3035	31.518	18.0249					LSS	16.1995	4.09863	19.885	16.2949	23.4552	16.9598	16.7202	17.9319	17.818	20.5794
	Difference	-1.0942	-2.78646	0.799311	-0.835039	-1.58567	0.706368	1.07731	8.14463	3.59183	1.79779					Difference	2.61706	8.21486	1.68987	2.68607	-0.966159	-1.97918	-4.06356	-3.11527	-0.17542	-2.96321
	Sign	-1	-1	1	-1	-1	1	1	1	1	1					Sign	1	1	1	1	-1	-1	-1	-1	-1	-1
	Abs value of diff	1.0942	2.78646	0.799311	0.835039	1.58567	0.706368	1.07731	8.14463	3.59183	1.79779					Abs value of diff	2.61706	8.21486	1.68987	2.68607	0.966159	1.97918	4.06356	3.11527	0.17542	2.96321
	Rank	5	8	2	3	6	1	4	10	9	7					Rank	5	9	3	4	2	2	4	3	1	1
	Signed rank	-5	-8	2	-3	-6	1	4	10	9	7					Signed rank	5	9	3	4	-2	-2	-4	-3	-1	-1
	Sum +	33			w test statistic	22										Sum +	21			w test statistic	13
	Sum -	-22		(a = 5%)	w critical value	8										Sum -	-13		(a = 5%)	w critical value	8
	H0 : no difference between intact and LSS															H0 : no difference between intact and LSS
	If w test stat ≤ w critical value, then reject H0															If w test stat ≤ w critical value, then reject H0
	Here : 22 > 8 therefore no stastitically significant difference between intact vs LSS group															Here : 13 > 8 therefore no stastitically significant difference between intact vs LSS group
	0.18	1D	2G	3D	4D	4G	9D	9G	10G	11D	11G
	Intact	58.6902	38.9949	33.9441	37.8981	39.6684	33.5545	24.6099	36.8845	44.1558	27.2726
	LSS	57.945	35.7011	33.4788	37.2554	42.2256	33.5791	24.2028	30.3388	41.9113	25.9959
	Difference	0.745121	3.29373	0.465364	0.642652	-2.55716	-0.0245909	0.407081	6.5457	2.24452	1.27675
	Sign	1	1	1	1	-1	-1	1	1	1	1
	Abs value of diff	0.745121	3.29373	0.465364	0.642652	2.55716	0.0245909	0.407081	6.5457	2.24452	1.27675
	Rank	5	9	3	4	8	1	2	10	7	6
	Signed rank	5	9	3	4	-8	-1	2	10	7	6
	Sum +	46			w test statistic	9
	Sum -	-9		(a = 5%)	w critical value	8
	H0 : no difference between intact and LSS
	If w test stat ≤ w critical value, then reject H0
	Here : 9 > 8 therefore no stastitically significant difference between intact vs LSS group
	0.28	1D	2G	3D	4D	4G	9D	9G	10G	11D	11G
	Intact	62.893	40.7651	37.8851	42.3458	44.3772	36.3078	28.2215	39.8354	47.2412	31.7904
	LSS	61.2922	35.853	37.5265	42.0329	46.2695	36.5888	28.3779	33.4457	46.1208	31.766
	Difference	1.60087	4.91217	0.358687	0.312957	-1.89229	-0.281089	-0.156414	6.38968	1.12039	0.0243494
	Sign	1	1	1	1	-1	-1	-1	1	1	1
	Abs value of diff	1.60087	4.91217	0.358687	0.312957	1.89229	0.281089	0.156414	6.38968	1.12039	0.0243494
	Rank	7	9	5	4	8	3	2	10	6	1
	Signed rank	7	9	5	4	-8	-3	-2	10	6	1
	Sum +	42			w test statistic	13
	Sum -	-13		(a = 5%)	w critical value	8
	H0 : no difference between intact and LSS
	If w test stat ≤ w critical value, then reject H0
	Here : 13 > 8 therefore no stastitically significant difference between intact vs LSS group
	0.37	1D	2G	3D	4D	4G	9D	9G	10G	11D	11G
	Intact	64.674	40.985	43.2448	44.1243	44.7522	37.2683	29.2555	40.599	48.5085	32.8718
	LSS	62.9817	36.1193	40.0952	42.807	47.81	37.5454	31.7161	34.4442	47.4661	34.899
	Difference	1.69232	4.8657	3.14954	1.31731	-3.05777	-0.277067	-2.46062	6.15485	1.04245	-2.02718
	Sign	1	1	1	1	-1	-1	-1	1	1	-1
	Abs value of diff	1.69232	4.8657	3.14954	1.31731	3.05777	0.277067	2.46062	6.15485	1.04245	2.02718
	Rank	4	9	8	3	7	1	6	10	2	5
	Signed rank	4	9	8	3	-7	-1	-6	10	2	-5
	Sum +	36			w test statistic	19
	Sum -	-19		(a = 5%)	w critical value	8
	H0 : no difference between intact and LSS
	If w test stat ≤ w critical value, then reject H0
	Here : 19 > 8 therefore no stastitically significant difference between intact vs LSS group
	0.46	1D	2G	3D	4D	4G	9D	9G	10G	11D	11G
	Intact	65.9336	41.5152	43.466	44.5444	45.8785	37.5875	29.488	41.1966	49.2305	35.0795
	LSS	62.5297	36.6631	41.9613	43.8035	47.4594	38.0411	32.2356	34.7316	47.0607	35.8585
	Difference	3.40389	4.85216	1.50469	0.740953	-1.58088	-0.45352	-2.74761	6.46505	2.16986	-0.778938
	Sign	1	1	1	1	-1	-1	-1	1	1	-1
	Abs value of diff	3.40389	4.85216	1.50469	0.740953	1.58088	0.45352	2.74761	6.46505	2.16986	0.778938
	Rank	8	9	4	2	5	1	7	10	6	3
	Signed rank	8	9	4	2	-5	-1	-7	10	6	-3
	Sum +	39			w test statistic	16
	Sum -	-16		( a = 5%)	w critical value	8
	H0 : no difference between intact and LSS
	If w test stat ≤ w critical value, then reject H0
	Here : 16 > 8 therefore no stastitically significant difference between intact vs LSS group
	0.55	1D	2G	3D	4D	4G	9D	9G	10G	11D	11G
	Intact	64.9259	41.3432	42.3598	43.8993	45.2573	37.1515	29.2202	40.2975	48.5316	34.4473
	LSS	63.315	36.3666	40.0907	42.808	51.9943	37.1414	32.5896	34.1563	46.8633	34.6409
	Difference	1.6109	4.97663	2.26912	1.09133	-6.73698	0.01006	-3.36941	6.14127	1.66829	-0.193516
	Signe	1	1	1	1	-1	1	-1	1	1	-1
	Abs value of diff	1.6109	4.97663	2.26912	1.09133	6.73698	0.01006	3.36941	6.14127	1.66829	0.193516
	Rank	4	8	6	3	10	1	7	9	5	2
	Signed rank	4	8	6	3	-10	1	-7	9	5	-2
	Sum +	36			w test statistic	19
	Sum -	-19		(a = 5%)	w critical value	8
	H0 : no difference between intact and LSS
	If w test stat ≤ w critical value, then reject H0
	Here : 19 > 8 therefore no stastitically significant difference between intact vs LSS group
	0.64	1D	2G	3D	4D	4G	9D	9G	10G	11D	11G
	Intact	64.0974	40.5497	42.6707	42.7764	46.2104	36.0448	28.7468	39.4718	47.7949	32.8498
	LSS	61.8201	35.7319	40.9765	42.627	51.4476	35.9284	31.6338	33.3672	46.9343	33.4049
	Diffeence	2.27728	4.81774	1.69418	0.149434	-5.23719	0.116386	-2.88707	6.10461	0.860662	-0.555157
	Signe	1	1	1	1	-1	1	-1	1	1	-1
	Abs value of diff	2.27728	4.81774	1.69418	0.149434	5.23719	0.116386	2.88707	6.10461	0.860662	0.555157
	Rank	6	8	5	2	9	1	7	10	4	3
	Signed rank	6	8	5	2	-9	1	-7	10	4	-3
	Sum +	36			w test statistic	19
	Sum -	-19		(a = 5%)	w critical value	8
	H0 : no difference between intact and LSS
	If w test stat ≤ w critical value, then reject H0
	Here : 19 > 8 therefore no stastitically significant difference between intact vs LSS group
	0.73	1D	2G	3D	4D	4G	9D	9G	10G	11D	11G
	Intact	62.8388	40.0086	42.7764	42.7436	49.6349	38.5372	29.7555	39.4985	48.4268	31.9496
	LSS	62.6553	35.6735	41.0887	41.7726	50.46	36.0493	31.1903	34.1982	45.8976	32.3542
	Difference	0.183513	4.33509	1.68774	0.971014	-0.825105	2.48782	-1.43473	5.30029	2.5292	-0.404576
	Sign	1	1	1	1	-1	1	-1	1	1	-1
	Abs value of diff	0.183513	4.33509	1.68774	0.971014	0.825105	2.48782	1.43473	5.30029	2.5292	0.404576
	Rank	1	9	6	4	3	7	5	10	8	2
	Signed rank	1	9	6	4	-3	7	-5	10	8	-2
	Sum +	45			w test statistic	10
	Sum -	-10		(a = 5%)	w critical value	8
	H0 : no difference between intact and LSS
	If w test stat ≤ w critical value, then reject H0
	Here : 10 > 8 therefore no stastitically significant difference between intact vs LSS group
	0.81	1D	2G	3D	4D	4G	9D	9G	10G	11D	11G
	Intact	64.3681	40.3665	43.068	43.1771	48.6067	39.5733	30.1875	40.7721	49.5526	33.4801
	LSS	62.4674	35.8324	41.5052	42.5624	50.5909	36.5462	31.7779	36.175	47.2569	33.6463
	Difference	1.90069	4.53412	1.56283	0.614662	-1.98417	3.02712	-1.59048	4.59711	2.29568	-0.166164
	Sign	1	1	1	1	-1	1	-1	1	1	-1
	Abs value of diff	1.90069	4.53412	1.56283	0.614662	1.98417	3.02712	1.59048	4.59711	2.29568	0.166164
	Rank	5	9	3	2	6	8	4	10	7	1
	Signed rank	5	9	3	2	-6	8	-4	10	7	-1
	Sum +	44			w test statistic	11
	Sum -	-11		(a = 5%)	w critical value	8
	H0 : no difference between intact and LSS
	If w test stat ≤ w critical value, then reject H0
	Here : 11 > 8 therefore no stastitically significant difference between intact vs LSS group
	0.9	1D	2G	3D	4D	4G	9D	9G	10G	11D	11G
	Intact	65.7691	40.8828	45.5427	45.369	50.9502	40.4621	30.863	43.0182	50.7773	35.5322
	LSS	64.1832	36.2168	42.6644	43.6261	52.8479	40.7658	33.71	38.2354	49.336	35.9493
	Difference	1.58595	4.66598	2.87828	1.74294	-1.89777	-0.303668	-2.84701	4.78282	1.44124	-0.417173
	Sign	1	1	1	1	-1	-1	-1	1	1	-1
	Abs value of diff	1.58595	4.66598	2.87828	1.74294	1.89777	0.303668	2.84701	4.78282	1.44124	0.417173
	Rank	4	9	8	5	6	1	7	10	3	2
	Signed rank	4	9	8	5	-6	-1	-7	10	3	-2
	Sum +	39			w test statistic	16
	Sum -	-16		(avec a = 5%)	w critical value	8
	H0 : no difference between intact and LSS
	If w test stat ≤ w critical value, then reject H0
	Here : 16 > 8 therefore no stastitically significant difference between intact vs LSS group
	0.98	1D	2G	3D	4D	4G	9D	9G	10G	11D	11G
	Intact	67.9706	43.1757	48.0065	47.3566	53.8191	42.3454	30.197	43.2648	52.7524	37.4389
	LSS	66.4477	37.7472	45.5173	45.5056	56.3709	43.6182	33.8492	27.8605	48.316	38.6043
	Difference	1.52287	5.42841	2.48918	1.85103	-2.55183	-1.27281	-3.6522	15.4043	4.43641	-1.16542
	Sign	1	1	1	1	-1	-1	-1	1	1	-1
	Abs value of diff	1.52287	5.42841	2.48918	1.85103	2.55183	1.27281	3.6522	15.4043	4.43641	1.16542
	Rank	3	9	5	4	6	2	7	10	8	1
	Signed rank	3	9	5	4	-6	-2	-7	10	8	-1
	Sum +	39			w test statistic	15
	Sum -	-15		(a = 5%)	w critical value	8
	H0 : no difference between intact and LSS
	If w test stat ≤ w critical value, then reject H0
	Here : 15 > 8 therefore no stastitically significant difference between intact vs LSS group
Rotation interne/externe
	0	1D	2G	3D	4D	4G	9D	9G	10G	11D	11G
	Intact	-3.99697e-16	3.18049e-16	-1.27329e-15	9.58096e-16	8.01269e-16	-2.99127e-17	1.28082e-15	1.19304e-15	2.87743e-19	-3.97694e-17
	LSS	-3.57089e-16	-1.59093e-15	9.57118e-16	3.58691e-15	2.56846e-15	-1.01221e-15	9.58823e-16	4.77739e-16	6.52033e-16	1.03469e-15
	Difference	-4.26079e-17	1.90898e-15	-2.23041e-15	-2.62881e-15	-1.76719e-15	9.82293e-16	3.21997e-16	7.15302e-16	-6.51745e-16	-1.07446e-15
	Signe	-1	1	-1	-1	-1	1	1	1	-1	-1
	Abs value of diff	4.26079e-17	1.90898e-15	2.23041e-15	2.62881e-15	1.76719e-15	9.82293e-16	3.21997e-16	7.15302e-16	6.51745e-16	1.07446e-15
	Rank	1	8	9	10	7	5	2	4	3	6
	Signed rank	-1	8	-9	-10	-7	5	2	4	-3	-6
	Sum +	19			w test statistic	19
	Sum -	-36		(a = 5%)	w critical value	8
	H0 : no difference between intact and LSS
	If w test stat ≤ w critical value, then reject H0
	Here : 19 > 8 therefore no stastitically significant difference between intact vs LSS group
	0.18	1D	2G	3D	4D	4G	9D	9G	10G	11D	11G
	Intact	1.85447	4.05871	3.0253	2.39716	3.40198	3.71024	3.36323	4.22953	-0.317538	2.62473
	LSS	1.04609	0.934505	1.84445	1.2879	3.59843	-2.90699	3.1789	3.81582	1.45324	-0.142511
	Difference	0.808385	3.12421	1.18085	1.10925	-0.196452	6.61722	0.184334	0.413709	-1.77078	2.76724
	Sign	1	1	1	1	-1	1	1	1	-1	1
	Abs value of diff	0.808385	3.12421	1.18085	1.10925	0.196452	6.61722	0.184334	0.413709	1.77078	2.76724
	Rank	4	9	6	5	2	10	1	3	7	8
	Signed rank	4	9	6	5	-2	10	1	3	-7	8
	Sum +	46			w test statistic	9
	Sum -	-9		(a = 5%)	w critical value	8
	H0 : no difference between intact and LSS
	If w test stat ≤ w critical value, then reject H0
	Here : 9 > 8 therefore no stastitically significant difference between intact vs LSS group
	0.28	1D	2G	3D	4D	4G	9D	9G	10G	11D	11G
	Intact	1.24085	4.6333	3.05596	3.40143	4.76993	6.07314	5.35986	9.36521	3.46979	5.60639
	LSS	0.8527	0.507876	2.02521	3.09985	4.59272	-1.3888	5.88044	5.79971	2.65966	-0.219875
	Difference	0.388148	4.12543	1.03075	0.301582	0.177213	7.46194	-0.520583	3.5655	0.810126	5.82627
	Sign	1	1	1	1	1	1	-1	1	1	1
	Abs value of diff	0.388148	4.12543	1.03075	0.301582	0.177213	7.46194	0.520583	3.5655	0.810126	5.82627
	Rank	3	8	6	2	1	10	4	7	5	9
	Signed rank	3	8	6	2	1	10	-4	7	5	9
	Sum +	51			w test statistic	4
	Sum -	-4		(a = 5%)	w critical value	8
	H0 : no difference between intact and LSS
	If w test stat ≤ w critical value, then reject H0
	Here : 4 < 8 therefore we reject H0, there is a statistically significant difference between intact vs LSS group
	0.37	1D	2G	3D	4D	4G	9D	9G	10G	11D	11G
	Intact	0.795016	4.50306	5.64451	4.40784	3.77142	7.31769	6.04254	11.2409	6.44589	7.96559
	LSS	0.549454	0.62178	1.84654	3.74652	4.76722	0.159107	5.01382	6.17363	3.12798	0.179762
	Difference	0.245562	3.88128	3.79797	0.661318	-0.995804	7.15858	1.02872	5.06729	3.31791	7.78582
	Sign	1	1	1	1	-1	1	1	1	1	1
	Abs value of diff	0.245562	3.88128	3.79797	0.661318	0.995804	7.15858	1.02872	5.06729	3.31791	7.78582
	Rank	1	7	6	2	3	9	4	8	5	10
	Signed rank	1	7	6	2	-3	9	4	8	5	10
	Sum +	52			w test statistic	3
	Sum -	-3		(a = 5%)	w critical value	8
	H0 : no difference between intact and LSS
	If w test stat ≤ w critical value, then reject H0
	Here : 3 < 8 therefore we reject H0, there is a statistically significant difference between intact vs LSS group
	0.46	1D	2G	3D	4D	4G	9D	9G	10G	11D	11G
	Intact	0.76335	4.5446	5.93965	4.89907	3.12892	6.67201	5.95686	11.25	6.53833	7.17482
	LSS	0.437612	0.626064	3.84739	4.16721	4.89625	-0.184227	4.45948	6.0855	3.27692	0.26427
	Difference	0.325738	3.91854	2.09226	0.73186	-1.76733	6.85624	1.49738	5.16446	3.26141	6.91055
	Sign	1	1	1	1	-1	1	1	1	1	1
	Abs value of diff	0.325738	3.91854	2.09226	0.73186	1.76733	6.85624	1.49738	5.16446	3.26141	6.91055
	Rank	1	7	5	2	4	9	3	8	6	10
	Signed rank	1	7	5	2	-4	9	3	8	6	10
	Sum +	51			w test statistic	4
	Sum -	-4		(a = 5%)	w critical value	8
	H0 : no difference between intact and LSS
	If w test stat ≤ w critical value, then reject H0
	Here : 4 < 8 therefore we reject H0, there is a statistically significant difference between intact vs LSS group
	0.55	1D	2G	3D	4D	4G	9D	9G	10G	11D	11G
	Intact	0.571731	4.55809	5.69675	4.32587	3.23789	5.8724	6.01105	10.2805	4.70778	6.45459
	LSS	0.387351	0.833371	3.81303	3.43556	1.36757	-0.687823	4.67819	5.25519	2.52854	0.215735
	Difference	0.184379	3.72472	1.88372	0.890311	1.87031	6.56022	1.33286	5.0253	2.17925	6.23886
	Sign	1	1	1	1	1	1	1	1	1	1
	Abs value of diff	0.184379	3.72472	1.88372	0.890311	1.87031	6.56022	1.33286	5.0253	2.17925	6.23886
	Rank	1	7	5	2	4	10	3	8	6	9
	Signed rank	1	7	5	2	4	10	3	8	6	9
	Sum +	55			w test statistic	0
	Sum -	0		(a = 5%)	w critical value	8
	H0 : no difference between intact and LSS
	If w test stat ≤ w critical value, then reject H0
	Here : 4 < 8 therefore we reject H0, there is a statistically significant difference between intact vs LSS group
	0.64	1D	2G	3D	4D	4G	9D	9G	10G	11D	11G
	Intact	1.09377	4.21013	5.28797	3.80463	2.36036	5.37951	5.29929	8.18354	2.67403	5.65818
	LSS	0.777867	0.442159	3.22529	3.33216	1.18248	-1.58391	3.67171	4.51023	1.72112	-0.0357156
	Difference	0.315908	3.76797	2.06268	0.472466	1.17788	6.96343	1.62758	3.67331	0.952916	5.6939
	Sign	1	1	1	1	1	1	1	1	1	1
	Abs value of diff	0.315908	3.76797	2.06268	0.472466	1.17788	6.96343	1.62758	3.67331	0.952916	5.6939
	Rank	1	8	6	2	4	10	5	7	3	9
	Signed rank	1	8	6	2	4	10	5	7	3	9
	Sum +	55			w test statistic	0
	Sum -	0		(a = 5%)	w critical value	8
	H0 : no difference between intact and LSS
	If w test stat ≤ w critical value, then reject H0
	Here : 0 < 8 therefore we reject H0, there is a statistically significant difference between intact vs LSS group
	0.73	1D	2G	3D	4D	4G	9D	9G	10G	11D	11G
	Intact	1.41912	4.22111	5.71157	3.83184	0.591221	6.75054	5.17225	8.11182	2.18786	5.16079
	LSS	0.622518	0.639544	3.8426	3.46307	2.52398	-2.18037	3.47171	4.46854	1.84155	-0.272652
	Difference	0.796602	3.58157	1.86897	0.368772	-1.93276	8.93091	1.70054	3.64328	0.346311	5.43344
	Sign	1	1	1	1	-1	1	1	1	1	1
	Abs value of diff	0.796602	3.58157	1.86897	0.368772	1.93276	8.93091	1.70054	3.64328	0.346311	5.43344
	Rank	3	7	5	2	6	10	4	8	1	9
	Signed rank	3	7	5	2	-6	10	4	8	1	9
	Sum +	49			w test statistic	6
	Sum -	-6		(a = 5%)	w critical value	8
	H0 : no difference between intact and LSS
	If w test stat ≤ w critical value, then reject H0
	Here : 6 < 8 therefore we reject H0, there is a statistically significant difference between intact vs LSS group
	0.81	1D	2G	3D	4D	4G	9D	9G	10G	11D	11G
	Intact	1.11331	4.3276	5.69436	3.92451	1.53404	7.03943	5.77371	9.24234	3.29962	6.11123
	LSS	0.760028	0.746202	3.52199	3.26075	2.40022	-1.39355	4.25491	5.7978	1.95116	-0.0387993
	Difference	0.353279	3.5814	2.17237	0.66376	-0.866178	8.43298	1.5188	3.44454	1.34846	6.15002
	Sign	1	1	1	1	-1	1	1	1	1	1
	Abs value of diff	0.353279	3.5814	2.17237	0.66376	0.866178	8.43298	1.5188	3.44454	1.34846	6.15002
	Rank	1	8	6	2	3	10	5	7	4	9
	Signed rank	1	8	6	2	-3	10	5	7	4	9
	Sum +	52			w test statistic	3
	Sum -	-3		(a = 5%)	w critical value	8
	H0 : no difference between intact and LSS
	If w test stat ≤ w critical value, then reject H0
	Here : 3 < 8 therefore we reject H0, there is a statistically significant difference between intact vs LSS group
	0.9	1D	2G	3D	4D	4G	9D	9G	10G	11D	11G
	Intact	1.24159	4.35148	5.50001	4.75065	1.48005	7.79826	6.8916	13.2395	5.93769	7.47325
	LSS	0.567419	0.373931	3.50186	3.71282	2.52772	0.832904	5.49609	8.01498	2.7216	0.350493
	Difference	0.674176	3.97755	1.99815	1.03783	-1.04767	6.96536	1.39551	5.22447	3.21609	7.12276
	Sign	1	1	1	1	-1	1	1	1	1	1
	Abs value of diff	0.674176	3.97755	1.99815	1.03783	1.04767	6.96536	1.39551	5.22447	3.21609	7.12276
	Rank	1	7	5	2	3	9	4	8	6	10
	Signed rank	1	7	5	2	-3	9	4	8	6	10
	Sum +	52			w test statistic	3
	Sum -	-3		(a = 5%)	w critical value	8
	H0 : no difference between intact and LSS
	If w test stat ≤ w critical value, then reject H0
	Here : 3 < 8 therefore we reject H0, there is a statistically significant difference between intact vs LSS group
	0.98	1D	2G	3D	4D	4G	9D	9G	10G	11D	11G
	Intact	0.202514	3.78907	5.53675	4.90453	1.69632	9.07748	6.56128	15.1493	10.0406	9.69279
	LSS	0.599142	0.110978	3.55462	4.07434	2.44458	3.75016	5.73854	4.38992	2.61874	1.09772
	Difference	-0.396627	3.67809	1.98213	0.830191	-0.748254	5.32732	0.822735	10.7594	7.42182	8.59507
	Sign	-1	1	1	1	-1	1	1	1	1	1
	Abs value of diff	0.396627	3.67809	1.98213	0.830191	0.748254	5.32732	0.822735	10.7594	7.42182	8.59507
	Rank	1	6	5	4	2	7	3	10	8	9
	Signed rank	-1	6	5	4	-2	7	3	10	8	9
	Sum +	52			w test statistic	3
	Sum -	-3		(a = 5%)	w critical value	8
	H0 : no difference between intact and LSS
	If w test stat ≤ w critical value, then reject H0
	Here : 3 < 8 therefore we reject H0, there is a statistically significant difference between intact vs LSS group
Abduction/adduction
	0	1D	2G	3D	4D	4G	9D	9G	10G	11D	11G
	Intact	4.34707	0.0614217	-2.12262	3.72679	-5.02745	3.22072	-4.70335	-1.13131	-8.53668	-1.20887
	LSS	4.24206	1.1338	-3.08476	2.85814	-6.15816	1.60279	-4.04355	-2.37079	-8.93025	-1.64238
	Difference	0.105018	-1.07238	0.96214	0.868655	1.13071	1.61793	-0.659799	1.23948	0.393569	0.433508
	Sign	1	-1	1	1	1	1	-1	1	1	1
	Abs value of diff	0.105018	1.07238	0.96214	0.868655	1.13071	1.61793	0.659799	1.23948	0.393569	0.433508
	Rank	1	7	6	5	8	10	4	9	2	3
	Signed rank	1	-7	6	5	8	10	-4	9	2	3
	Sum +	44			w test statistic	11
	Sum -	-11		(a = 5%)	w critical value	8
	H0 : no difference between intact and LSS
	If w test stat ≤ w critical value, then reject H0
	Here : 11 > 8 therefore no stastitically significant difference between intact vs LSS group
	0.18	1D	2G	3D	4D	4G	9D	9G	10G	11D	11G
	Intact	3.28678	-0.38092	-2.2295	4.02841	-5.30746	3.04927	-4.65674	-1.59092	-6.98378	-1.15938
	LSS	3.4016	0.863459	-3.39226	3.17453	-6.51201	1.52867	-3.99954	-2.1716	-7.46372	-1.64421
	Difference	-0.114819	-1.24438	1.16276	0.853883	1.20455	1.5206	-0.657204	0.580671	0.479937	0.484828
	Sign	-1	-1	1	1	1	1	-1	1	1	1
	Abs value of diff	0.114819	1.24438	1.16276	0.853883	1.20455	1.5206	0.657204	0.580671	0.479937	0.484828
	Rank	1	9	7	6	8	10	5	4	2	3
	Signed rank	-1	-9	7	6	8	10	-5	4	2	3
	Sum +	40			w test statistic	15
	Sum -	-15		(a = 5%)	w critical value	8
	H0 : no difference between intact and LSS
	If w test stat ≤ w critical value, then reject H0
	Here : 15 > 8 therefore no stastitically significant difference between intact vs LSS group
	0.28	1D	2G	3D	4D	4G	9D	9G	10G	11D	11G
	Intact	3.32547	-0.395186	-1.87235	4.37069	-6.01921	3.00324	-4.93075	-1.79054	-6.39425	-0.996197
	LSS	3.15858	1.13577	-3.40312	2.61146	-7.29187	0.820771	-4.00442	-2.13566	-7.01753	-1.27392
	Difference	0.166889	-1.53096	1.53076	1.75922	1.27266	2.18247	-0.926322	0.345121	0.623278	0.277721
	Sign	1	-1	1	1	1	1	-1	1	1	1
	Abs value of diff	0.166889	1.53096	1.53076	1.75922	1.27266	2.18247	0.926322	0.345121	0.623278	0.277721
	Rank	1	8	7	9	6	10	5	3	4	2
	Signed rank	1	-8	7	9	6	10	-5	3	4	2
	Sum +	42			w test statistic	13
	Sum -	-13		(a = 5%)	w critical value	8
	H0 : no difference between intact and LSS
	If w test stat ≤ w critical value, then reject H0
	Here : 13 > 8 therefore no stastitically significant difference between intact vs LSS group
	0.37	1D	2G	3D	4D	4G	9D	9G	10G	11D	11G
	Intact	3.55181	-0.213395	-2.88016	4.01411	-5.9301	2.67255	-4.97686	-1.84328	-6.10629	-1.30963
	LSS	3.2918	1.10772	-3.45341	2.65939	-7.56918	0.247707	-4.27222	-2.06255	-6.85165	-1.05753
	Difference	0.260016	-1.32111	0.573249	1.35473	1.63908	2.42485	-0.704639	0.219266	0.745364	-0.252105
	Sign	1	-1	1	1	1	1	-1	1	1	-1
	Abs value of diff	0.260016	1.32111	0.573249	1.35473	1.63908	2.42485	0.704639	0.219266	0.745364	0.252105
	Rank	3	7	4	8	9	10	5	1	6	2
	Signed rank	3	-7	4	8	9	10	-5	1	6	-2
	Sum +	41			w test statistic	14
	Sum -	-14		(a = 5%)	w critical value	8
	H0 : no difference between intact and LSS
	If w test stat ≤ w critical value, then reject H0
	Here : 14 > 8 therefore no stastitically significant difference between intact vs LSS group
	0.46	1D	2G	3D	4D	4G	9D	9G	10G	11D	11G
	Intact	2.8003	-0.237289	-3.21225	3.90372	-5.68996	2.93493	-5.00284	-1.97675	-6.09064	-1.03306
	LSS	3.68973	1.03181	-3.84824	2.42759	-6.32433	0.474593	-3.90083	-2.17737	-7.07685	-1.11956
	Difference	-0.889423	-1.2691	0.635988	1.47612	0.634367	2.46034	-1.10201	0.200614	0.986212	0.0865028
	Sign	-1	-1	1	1	1	1	-1	1	1	1
	Abs value of diff	0.889423	1.2691	0.635988	1.47612	0.634367	2.46034	1.10201	0.200614	0.986212	0.0865028
	Rank	5	8	4	9	3	10	7	2	6	1
	Signed rank	-5	-8	4	9	3	10	-7	2	6	1
	Sum +	35			w test statistic	20
	Sum -	-20		(a = 5%)	w critical value	8
	H0 : no difference between intact and LSS
	If w test stat ≤ w critical value, then reject H0
	Here : 20 > 8 therefore no stastitically significant difference between intact vs LSS group
	0.55	1D	2G	3D	4D	4G	9D	9G	10G	11D	11G
	Intact	3.05139	-0.250588	-3.2512	4.10439	-5.9646	3.16804	-4.93547	-2.18963	-6.10984	-1.06217
	LSS	2.53494	0.981881	-3.74719	2.89747	-6.43786	0.397347	-4.40516	-2.21745	-7.14145	-1.29219
	Difference	0.516456	-1.23247	0.495987	1.20691	0.47326	2.77069	-0.530313	0.0278163	1.0316	0.230023
	Sign	1	-1	1	1	1	1	-1	1	1	1
	Abs value of diff	0.516456	1.23247	0.495987	1.20691	0.47326	2.77069	0.530313	0.0278163	1.0316	0.230023
	Rank	5	9	4	8	3	10	6	1	7	2
	Signed rank	5	-9	4	8	3	10	-6	1	7	2
	Sum +	40			w test statistic	15
	Sum -	-15		(a = 5%)	w critical value	8
	H0 : no difference between intact and LSS
	If w test stat ≤ w critical value, then reject H0
	Here : 15 > 8 therefore no stastitically significant difference between intact vs LSS group
	0.64	1D	2G	3D	4D	4G	9D	9G	10G	11D	11G
	Intact	2.64147	-0.100331	-3.23955	4.36048	-6.08001	3.12392	-4.94317	-2.0056	-6.10513	-1.01058
	LSS	3.53737	1.23681	-4.18876	3.02546	-7.30316	0.725255	-3.62068	-2.12255	-6.99848	-1.28133
	Difference	-0.895902	-1.33714	0.949213	1.33503	1.22315	2.39867	-1.32249	0.116955	0.893351	0.270747
	Signe	-1	-1	1	1	1	1	-1	1	1	1
	Abs value of diff	0.895902	1.33714	0.949213	1.33503	1.22315	2.39867	1.32249	0.116955	0.893351	0.270747
	Rang	4	9	5	8	6	10	7	1	3	2
	Signed rank	-4	-9	5	8	6	10	-7	1	3	2
	Sum +	35			w test statistic	20
	Sum -	-20		(a = 5%)	w critical value	8
	H0 : no difference between intact and LSS
	If w test stat ≤ w critical value, then reject H0
	Here : 20 > 8 therefore no stastitically significant difference between intact vs LSS group
	0.73	1D	2G	3D	4D	4G	9D	9G	10G	11D	11G
	Intact	2.65165	-0.178253	-3.50437	4.39515	-5.43251	2.79665	-4.39857	-2.12362	-6.58352	-1.01848
	LSS	2.59614	1.06274	-4.5893	2.95603	-7.30138	1.0537	-3.55025	-1.84621	-7.28341	-1.24084
	Difference	0.0555125	-1.24099	1.08492	1.43913	1.86886	1.74295	-0.848318	-0.277414	0.699891	0.222365
	Sign	1	-1	1	1	1	1	-1	-1	1	1
	Abs value of diff	0.0555125	1.24099	1.08492	1.43913	1.86886	1.74295	0.848318	0.277414	0.699891	0.222365
	Rank	1	7	6	8	10	9	5	3	4	2
	Signed rank	1	-7	6	8	10	9	-5	-3	4	2
	Sum +	40			w test statistic	15
	Sum -	-15		(a = 5%)	w critical value	8
	H0 : no difference between intact and LSS
	If w test stat ≤ w critical value, then reject H0
	Here : 15 > 8 therefore no stastitically significant difference between intact vs LSS group
	0.81	1D	2G	3D	4D	4G	9D	9G	10G	11D	11G
	Intact	2.96694	-0.272189	-3.36331	4.27042	-5.89673	2.11631	-4.49598	-2.27993	-6.07956	-1.39234
	LSS	2.56815	0.985633	-4.26633	3.12203	-7.647	0.896459	-3.81879	-1.94269	-6.92432	-1.33974
	Difference	0.398792	-1.25782	0.903018	1.14839	1.75026	1.21985	-0.677187	-0.337248	0.844761	-0.0525978
	Sign	1	-1	1	1	1	1	-1	-1	1	-1
	Abs value of diff	0.398792	1.25782	0.903018	1.14839	1.75026	1.21985	0.677187	0.337248	0.844761	0.0525978
	Rank	3	9	6	7	10	8	4	2	5	1
	Signed rank	3	-9	6	7	10	8	-4	-2	5	-1
	Sum +	39			w test statistic	16
	Sum -	-16		(a = 5%)	w critical value	8
	H0 : no difference between intact and LSS
	If w test stat ≤ w critical value, then reject H0
	Here : 16 > 8 therefore no stastitically significant difference between intact vs LSS group
	0.9	1D	2G	3D	4D	4G	9D	9G	10G	11D	11G
	Intact	2.32641	-0.194449	-3.42741	4.2738	-5.98478	2.21928	-4.55654	-1.92342	-5.94213	-1.10237
	LSS	2.57511	1.23456	-4.08227	3.07154	-8.00508	-0.0970255	-3.88555	-2.084	-6.69575	-1.27207
	Difference	-0.248706	-1.42901	0.654859	1.20226	2.0203	2.3163	-0.670995	0.160585	0.753628	0.169696
	Sign	-1	-1	1	1	1	1	-1	1	1	1
	Abs value of diff	0.248706	1.42901	0.654859	1.20226	2.0203	2.3163	0.670995	0.160585	0.753628	0.169696
	Rank	3	8	4	7	9	10	5	1	6	2
	Signed rank	-3	-8	4	7	9	10	-5	1	6	2
	Sum +	39			w test statistic	16
	Sum -	-16		(a = 5%)	w critical value	8
	H0 : no difference between intact and LSS
	If w test stat ≤ w critical value, then reject H0
	Here : 16 > 8 therefore no stastitically significant difference between intact vs LSS group
	0.98	1D	2G	3D	4D	4G	9D	9G	10G	11D	11G
	Intact	2.8654	0.0797823	-3.60912	4.63445	-6.31368	1.97626	-4.68947	-1.79361	-5.98115	-1.82673
	LSS	2.18854	1.24867	-4.41703	3.18368	-6.72384	-0.979048	-3.84944	-2.03642	-6.61192	-1.17568
	Difference	0.676866	-1.16889	0.80791	1.45077	0.410158	2.95531	-0.84003	0.242813	0.630765	-0.651046
	Sign	1	-1	1	1	1	1	-1	1	1	-1
	Abs value of diff	0.676866	1.16889	0.80791	1.45077	0.410158	2.95531	0.84003	0.242813	0.630765	0.651046
	Rank	5	8	6	9	2	10	7	1	3	4
	Signed rank	5	-8	6	9	2	10	-7	1	3	-4
	Sum +	36			w test statistic	19
	Sum -	-19		(a = 5%)	w critical value	8
	H0 : no difference between intact and LSS
	If w test stat ≤ w critical value, then reject H0
	Here : 19 > 8 therefore no stastitically significant difference between intact vs LSS group
Medio-lateral translation
	0	1D	2G	3D	4D	4G	9D	9G	10G	11D	11G
	Intact	-0.00725446	0.00210191	-0.0293303	0.00229991	-0.00801635	-0.00352138	0.00140328	-0.00291097	0.00179899	0.00338614
	LSS	0.00962366	-0.0024907	0.0104218	0.00708092	-0.00762355	0.00123874	-0.000956149	-0.0201795	-0.00245158	-0.000425125
	Difference	-0.0168781	0.00459261	-0.0397521	-0.00478101	-0.000392795	-0.00476012	0.00235943	0.0172685	0.00425057	0.00381127
	Sign	-1	1	-1	-1	-1	-1	1	1	1	1
	Abs value of diff	0.0168781	0.00459261	0.0397521	0.00478101	0.000392795	0.00476012	0.00235943	0.0172685	0.00425057	0.00381127
	Rank	8	5	10	7	1	6	2	9	4	3
	Signed rank	-8	5	-10	-7	-1	-6	2	9	4	3
	Sum +	23			w test statistic	23
	Sum -	-32		(a = 5%)	w critical value	8
	H0 : no difference between intact and LSS
	If w test stat ≤ w critical value, then reject H0
	Here : 23 > 8 therefore no stastitically significant difference between intact vs LSS group
	0.18	1D	2G	3D	4D	4G	9D	9G	10G	11D	11G
	Intact	-0.56931	-0.833513	0.703978	0.510861	-0.244633	-0.391697	0.0996021	0.158651	0.189215	0.106816
	LSS	-1.05437	0.0373373	0.339531	0.317218	-0.382822	-0.212092	-0.287745	0.304861	0.767448	0.093331
	Difference	0.485059	-0.87085	0.364447	0.193643	0.138189	-0.179605	0.387347	-0.14621	-0.578233	0.0134852
	Sign	1	-1	1	1	1	-1	1	-1	-1	1
	Abs value of diff	0.485059	0.87085	0.364447	0.193643	0.138189	0.179605	0.387347	0.14621	0.578233	0.0134852
	Rank	8	10	6	5	2	4	7	3	9	1
	Signed rank	8	-10	6	5	2	-4	7	-3	-9	1
	Sum +	29			w test statistic	26
	Sum -	-26		(a = 5%)	w critical value	8
	H0 : no difference between intact and LSS
	If w test stat ≤ w critical value, then reject H0
	Here : 26 > 8 therefore no stastitically significant difference between intact vs LSS group
	0.28	1D	2G	3D	4D	4G	9D	9G	10G	11D	11G
	Intact	-0.190744	-0.812057	0.615141	0.858831	-0.768737	-0.275976	1.5107	0.3916	0.465923	0.500003
	LSS	-1.15646	0.726739	0.195164	-0.242486	-1.07623	-0.352029	-0.167766	0.510871	0.940938	0.747474
	Difference	0.965712	-1.5388	0.419977	1.10132	0.30749	0.0760532	1.67847	-0.11927	-0.475015	-0.247471
	Sign	1	-1	1	1	1	1	1	-1	-1	-1
	Abs value of diff	0.965712	1.5388	0.419977	1.10132	0.30749	0.0760532	1.67847	0.11927	0.475015	0.247471
	Rank	7	9	5	8	4	1	10	2	6	3
	Signed rank	7	-9	5	8	4	1	10	-2	-6	-3
	Sum +	35			w test statistic	20
	Sum -	-20		(a = 5%)	w critical value	8
	H0 : no difference between intact and LSS
	If w test stat ≤ w critical value, then reject H0
	Here : 20 > 8 therefore no stastitically significant difference between intact vs LSS group
	0.37	1D	2G	3D	4D	4G	9D	9G	10G	11D	11G
	Intact	-0.440038	-0.454818	-0.222389	0.550277	0.129815	-0.569925	1.78431	0.481348	0.641303	0.107763
	LSS	-1.01081	0.861136	0.483375	-0.628314	-1.0978	-0.328035	1.96136	0.790614	1.03004	0.629884
	Difference	0.570774	-1.31595	-0.705763	1.17859	1.22762	-0.24189	-0.17705	-0.309265	-0.388732	-0.522122
	Sign	1	-1	-1	1	1	-1	-1	-1	-1	-1
	Abs value of diff	0.570774	1.31595	0.705763	1.17859	1.22762	0.24189	0.17705	0.309265	0.388732	0.522122
	Rank	6	10	7	8	9	2	1	3	4	5
	Signed rank	6	-10	-7	8	9	-2	-1	-3	-4	-5
	Sum +	23			w test statistic	23
	Sum -	-32		(a = 5%)	w critical value	8
	H0 : no difference between intact and LSS
	If w test stat ≤ w critical value, then reject H0
	Here : 23 > 8 therefore no stastitically significant difference between intact vs LSS group
	0.46	1D	2G	3D	4D	4G	9D	9G	10G	11D	11G
	Intact	0.54386	-0.485653	0.0531491	-0.131076	0.228537	-0.510108	2.07573	0.446099	0.739285	0.444454
	LSS	-1.00409	0.645733	-0.932361	-1.20066	-1.80866	-0.982141	2.26746	0.767748	0.968552	0.604622
	Difference	1.54795	-1.13139	0.98551	1.06959	2.0372	0.472032	-0.191735	-0.321649	-0.229267	-0.160168
	Sign	1	-1	1	1	1	1	-1	-1	-1	-1
	Abs value of diff	1.54795	1.13139	0.98551	1.06959	2.0372	0.472032	0.191735	0.321649	0.229267	0.160168
	Rank	9	8	6	7	10	5	2	4	3	1
	Signed rank	9	-8	6	7	10	5	-2	-4	-3	-1
	Sum +	37			w test statistic	18
	Sum -	-18		(a = 5%)	w critical value	8
	H0 : no difference between intact and LSS
	If w test stat ≤ w critical value, then reject H0
	Here : 18 > 8 therefore no stastitically significant difference between intact vs LSS group
	0.55	1D	2G	3D	4D	4G	9D	9G	10G	11D	11G
	Intact	0.993318	-0.474932	0.593377	0.0460361	-0.0986868	-0.101662	1.44854	0.17278	0.335217	0.0510648
	LSS	0.423942	0.664635	-0.695877	-0.807435	1.85434	-1.56509	2.13385	0.872202	1.29762	0.309993
	Difference	0.569376	-1.13957	1.28925	0.853471	-1.95303	1.46343	-0.685313	-0.699422	-0.962405	-0.258928
	Sign	1	-1	1	1	-1	1	-1	-1	-1	-1
	Abs value of diff	0.569376	1.13957	1.28925	0.853471	1.95303	1.46343	0.685313	0.699422	0.962405	0.258928
	Rank	2	7	8	5	10	9	3	4	6	1
	Signed rank	2	-7	8	5	-10	9	-3	-4	-6	-1
	Sum +	24			w test statistic	24
	Sum -	-31		(a = 5%)	w critical value	8
	H0 : no difference between intact and LSS
	If w test stat ≤ w critical value, then reject H0
	Here : 24 > 8 therefore no stastitically significant difference between intact vs LSS group
	0.64	1D	2G	3D	4D	4G	9D	9G	10G	11D	11G
	Intact	1.39129	-0.207149	1.28486	0.316768	0.630532	-0.159322	1.91451	0.500495	0.470445	0.120579
	LSS	-1.03624	0.974972	0.578496	-0.839691	1.54743	-1.42122	1.52025	1.16336	1.69724	0.48897
	Difference	2.42754	-1.18212	0.706362	1.15646	-0.916894	1.26189	0.394261	-0.662864	-1.22679	-0.368391
	Sign	1	-1	1	1	-1	1	1	-1	-1	-1
	Abs value of diff	2.42754	1.18212	0.706362	1.15646	0.916894	1.26189	0.394261	0.662864	1.22679	0.368391
	Rank	10	7	4	6	5	9	2	3	8	1
	Signed rank	10	-7	4	6	-5	9	2	-3	-8	-1
	Sum +	31			w test statistic	24
	Sum -	-24		(a = 5%)	w critical value	8
	H0 : no difference between intact and LSS
	If w test stat ≤ w critical value, then reject H0
	Here : 24 > 8 therefore no stastitically significant difference between intact vs LSS group
	0.73	1D	2G	3D	4D	4G	9D	9G	10G	11D	11G
	Intact	1.03126	-0.163327	1.38575	-0.2516	2.33816	-1.9084	1.3748	0.605884	0.500391	0.292636
	LSS	0.0404521	0.667477	0.50244	-1.26173	0.196291	-1.29624	1.9819	1.20835	1.59356	0.768412
	Difference	0.990812	-0.830804	0.883308	1.01013	2.14186	-0.612151	-0.607105	-0.60247	-1.09317	-0.475776
	Sign	1	-1	1	1	1	-1	-1	-1	-1	-1
	Abs value of diff	0.990812	0.830804	0.883308	1.01013	2.14186	0.612151	0.607105	0.60247	1.09317	0.475776
	Rank	7	5	6	8	10	4	3	2	9	1
	Signed rank	7	-5	6	8	10	-4	-3	-2	-9	-1
	Sum +	31			w test statistic	24
	Sum -	-24		(a = 5%)	w critical value	8
	H0 : no difference between intact and LSS
	If w test stat ≤ w critical value, then reject H0
	Here : 24 > 8 therefore no stastitically significant difference between intact vs LSS group
	0.81	1D	2G	3D	4D	4G	9D	9G	10G	11D	11G
	Intact	1.00982	-0.340266	0.866117	-0.0438807	1.46425	-0.704019	1.22743	0.407024	0.778628	-0.0317444
	LSS	-0.0018618	0.57566	0.768807	-0.907405	0.0798283	-0.523234	1.41773	0.978628	1.59559	0.622248
	Difference	1.01168	-0.915926	0.09731	0.863524	1.38442	-0.180785	-0.190309	-0.571604	-0.81696	-0.653992
	Sign	1	-1	1	1	1	-1	-1	-1	-1	-1
	Abs value of diff	1.01168	0.915926	0.09731	0.863524	1.38442	0.180785	0.190309	0.571604	0.81696	0.653992
	Rank	9	8	1	7	10	2	3	4	6	5
	Signed rank	9	-8	1	7	10	-2	-3	-4	-6	-5
	Sum +	27			w test statistic	27
	Sum -	-28		(a = 5%)	w critical value	8
	H0 : no difference between intact and LSS
	If w test stat ≤ w critical value, then reject H0
	Here : 27 > 8 therefore no stastitically significant difference between intact vs LSS group
	0.9	1D	2G	3D	4D	4G	9D	9G	10G	11D	11G
	Intact	1.1318	-0.0674497	1.12587	-0.204689	1.37032	-0.773902	1.14965	0.169275	1.22727	0.357927
	LSS	-0.247164	0.864921	0.411614	-1.06618	-0.302523	-0.441131	1.60981	0.916676	1.67662	0.546483
	Difference	1.37896	-0.93237	0.714258	0.861493	1.67284	-0.332771	-0.460158	-0.747401	-0.449348	-0.188555
	Sign	1	-1	1	1	1	-1	-1	-1	-1	-1
	Abs value of diff	1.37896	0.93237	0.714258	0.861493	1.67284	0.332771	0.460158	0.747401	0.449348	0.188555
	Rank	9	8	5	7	10	2	4	6	3	1
	Signed rank	9	-8	5	7	10	-2	-4	-6	-3	-1
	Sum +	31			w test statistic	24
	Sum -	-24		(a = 5%)	w critical value	8
	H0 : no difference between intact and LSS
	If w test stat ≤ w critical value, then reject H0
	Here : 24 > 8 therefore no stastitically significant difference between intact vs LSS group
	0.98	1D	2G	3D	4D	4G	9D	9G	10G	11D	11G
	Intact	0.664769	0.308226	1.05428	-0.0551826	1.20187	-0.301199		0.327531	1.24034	0.594739
	LSS	0.0204193	1.33067	0.606474	-1.17196	-0.383204	-0.624988	1.37478	1.03316	1.74172	0.499011
	Difference	0.64435	-1.02245	0.447804	1.11678	1.58508	0.323789	-1.37478	-0.705627	-0.501377	0.095728
	Sign	1	-1	1	1	1	1	-1	-1	-1	1
	Abs value of diff	0.64435	1.02245	0.447804	1.11678	1.58508	0.323789	1.37478	0.705627	0.501377	0.095728
	Rank	5	7	3	8	10	2	9	6	4	1
	Signed rank	5	-7	3	8	10	2	-9	-6	-4	1
	Sum +	29			w test statistic	26
	Sum -	-26		(a = 5%)	w critical value	8
	H0 : no difference between intact and LSS
	If w test stat ≤ w critical value, then reject H0
	Here : 26 > 8 therefore no stastitically significant difference between intact vs LSS group
Proximo-distal translation
	0	1D	2G	3D	4D	4G	9D	9G	10G	11D	11G
	Intact	-0.0048875	-0.00390824	-0.00678129	-0.0122095	-0.00634714	0.00447581	0.000106962	-0.00284613	0.0138005	0.00493528
	LSS	-0.000355267	-0.00141952	0.000212869	0.0134792	0.00994047	0.0193213	0.00317425	0.0291588	-0.000936132	-0.00220004
	Difference	-0.00453224	-0.00248871	-0.00699416	-0.0256887	-0.0162876	-0.0148455	-0.00306728	-0.032005	0.0147367	0.00713532
	Sign	-1	-1	-1	-1	-1	-1	-1	-1	1	1
	Abs value of diff	0.00453224	0.00248871	0.00699416	0.0256887	0.0162876	0.0148455	0.00306728	0.032005	0.0147367	0.00713532
	Rank	3	1	4	9	8	7	2	10	6	5
	Signed rank	-3	-1	-4	-9	-8	-7	-2	-10	6	5
	Sum +	11			w test statistic	11
	Sum -	-44		(a = 5%)	w critical value	8
	H0 : no difference between intact and LSS
	If w test stat ≤ w critical value, then reject H0
	Here : 11 > 8 therefore no stastitically significant difference between intact vs LSS group
	0.18	1D	2G	3D	4D	4G	9D	9G	10G	11D	11G
	Intact	-1.56455	-0.819194	-0.663886	-0.938898	0.0240198	0.1702	-0.757332	-0.45394	-0.093683	0.312415
	LSS	-0.982998	-0.713009	-0.684144	-0.706578	-0.0142088	0.537098	0.202974	-0.742187	0.184827	0.468392
	Difference	-0.581548	-0.106184	0.020258	-0.23232	0.0382286	-0.366898	-0.960306	0.288247	-0.27851	-0.155978
	Sign	-1	-1	1	-1	1	-1	-1	1	-1	-1
	Abs value of diff	0.581548	0.106184	0.020258	0.23232	0.0382286	0.366898	0.960306	0.288247	0.27851	0.155978
	Rank	9	3	1	5	2	8	10	7	6	4
	Signed rank	-9	-3	1	-5	2	-8	-10	7	-6	-4
	Sum +	10			w test statistic	10
	Sum -	-45		(a = 5%)	w critical value	8
	H0 : no difference between intact and LSS
	If w test stat ≤ w critical value, then reject H0
	Here : 10 > 8 therefore no stastitically significant difference between intact vs LSS group
	0.28	1D	2G	3D	4D	4G	9D	9G	10G	11D	11G
	Intact	-1.90724	-1.13834	-0.944055	-1.37091	-0.209411	0.133898	-1.52245	-0.810274	-0.332271	0.0876419
	LSS	-0.65203	-1.45653	-1.02269	-1.77018	0.608472	0.802514	0.615084	-1.29147	-0.288039	-0.0579951
	Difference	-1.25521	0.318191	0.0786332	0.399273	-0.817884	-0.668615	-2.13754	0.481194	-0.0442327	0.145637
	Sign	-1	1	1	1	-1	-1	-1	1	-1	1
	Abs value of diff	1.25521	0.318191	0.0786332	0.399273	0.817884	0.668615	2.13754	0.481194	0.0442327	0.145637
	Rank	9	4	2	5	8	7	10	6	1	3
	Signed rank	-9	4	2	5	-8	-7	-10	6	-1	3
	Sum +	20			w test statistic	20
	Sum -	-35		(a = 5%)	w critical value	8
	H0 : no difference between intact and LSS
	If w test stat ≤ w critical value, then reject H0
	Here : 20 > 8 therefore no stastitically significant difference between intact vs LSS group
	0.37	1D	2G	3D	4D	4G	9D	9G	10G	11D	11G
	Intact	-2.59963	-1.48469	-2.69285	-1.68434	0.647756	0.300309	-1.78083	-0.91672	-0.570418	0.343983
	LSS	-1.37103	-1.18709	-1.82757	-1.66851	1.32982	0.802745	-0.608714	-1.61045	-0.484871	-1.37242
	Différence	-1.2286	-0.297601	-0.865278	-0.0158307	-0.682064	-0.502435	-1.17211	0.693727	-0.0855471	1.71641
	Sign	-1	-1	-1	-1	-1	-1	-1	1	-1	1
	Abs value of diff	1.2286	0.297601	0.865278	0.0158307	0.682064	0.502435	1.17211	0.693727	0.0855471	1.71641
	Rang	9	3	7	1	5	4	8	6	2	10
	Signed rank	-9	-3	-7	-1	-5	-4	-8	6	-2	10
	Somme +	16			w test statistic	16
	Somme -	-39		(a = 5%)	w critical value	8
	H0 : no difference between intact and LSS
	If w test stat ≤ w critical value, then reject H0
	Here : 16 > 8 therefore no stastitically significant difference between intact vs LSS group
	0.46	1D	2G	3D	4D	4G	9D	9G	10G	11D	11G
	Intact	-2.56974	-1.32538	-1.62544	-1.67891	-0.170317	0.0268082	-1.84232	-1.07529	-0.803572	-1.83272
	LSS	-1.81466	-1.00721	-2.74924	-2.14365	1.57399	0.679825	-1.345	-1.86734	-0.155614	-2.04192
	Difference	-0.755079	-0.318173	1.1238	0.464741	-1.74431	-0.653017	-0.497318	0.79205	-0.647959	0.209204
	Sign	-1	-1	1	1	-1	-1	-1	1	-1	1
	Abs value of diff	0.755079	0.318173	1.1238	0.464741	1.74431	0.653017	0.497318	0.79205	0.647959	0.209204
	Rank	7	2	9	3	10	6	4	8	5	1
	Signed rank	-7	-2	9	3	-10	-6	-4	8	-5	1
	Sum +	21			w test statistic	21
	Sum -	-34		(a = 5%)	w critical value	8
	H0 : no difference between intact and LSS
	If w test stat ≤ w critical value, then reject H0
	Here : 21 > 8 therefore no stastitically significant difference between intact vs LSS group
	0.55	1D	2G	3D	4D	4G	9D	9G	10G	11D	11G
	Intact	-2.85658	-1.05986	-1.88585	-1.77952	0.36602	-0.0182541	-1.95759	-0.677728	-0.5316	-1.798
	LSS	-1.27101	-0.877575	-2.21047	-1.68417	-3.44525	-0.629605	-1.63062	-1.98248	-0.347206	-1.62833
	Difference	-1.58557	-0.182283	0.324616	-0.0953536	3.81127	0.611351	-0.326966	1.30475	-0.184394	-0.169671
	Sign	-1	-1	1	-1	1	1	-1	1	-1	-1
	Abs value of diff	1.58557	0.182283	0.324616	0.0953536	3.81127	0.611351	0.326966	1.30475	0.184394	0.169671
	Rank	9	3	5	1	10	7	6	8	4	2
	Signed rank	-9	-3	5	-1	10	7	-6	8	-4	-2
	Sum +	30			w test statistic	25
	Sum -	-25		(a = 5%)	w critical value	8
	H0 : no difference between intact and LSS
	If w test stat ≤ w critical value, then reject H0
	Here : 25 > 8 therefore no stastitically significant difference between intact vs LSS group
	0.64	1D	2G	3D	4D	4G	9D	9G	10G	11D	11G
	Intact	-2.08548	-1.14232	-3.23523	-1.76259	-0.503775	0.427046	-1.86154	-0.699721	-0.297434	-1.24515
	LSS	-1.42594	-0.992649	-3.28481	-2.42523	-3.13358	-0.164074	-2.79628	-1.91654	-1.12189	-1.73177
	Difference	-0.659538	-0.14967	0.0495841	0.662646	2.6298	0.591121	0.934741	1.21682	0.824457	0.486621
	Sign	-1	-1	1	1	1	1	1	1	1	1
	Abs value of diff	0.659538	0.14967	0.0495841	0.662646	2.6298	0.591121	0.934741	1.21682	0.824457	0.486621
	Rank	5	2	1	6	10	4	8	9	7	3
	Signed rank	-5	-2	1	6	10	4	8	9	7	3
	Sum +	48			w test statistic	7
	Sum -	-7		(a = 5%)	w critical value	8
	H0 : no difference between intact and LSS
	If w test stat ≤ w critical value, then reject H0
	Here : 7 < 8 therefore we reject H0, there is a statistically significant difference between intact vs LSS group
	0.73	1D	2G	3D	4D	4G	9D	9G	10G	11D	11G
	Intact	-1.52169	-1.11912	-2.83344	-2.09938	-4.05789	-0.862001	-3.38327	-0.655722	-0.562517	-1.04715
	LSS	-0.954413	-0.971678	-2.61543	-1.59933	-2.27761	0.508816	-2.79294	-2.71582	-0.49783	-1.48422
	Difference	-0.567274	-0.147438	-0.218012	-0.500058	-1.78027	-1.37082	-0.590328	2.0601	-0.0646877	0.43707
	Sign	-1	-1	-1	-1	-1	-1	-1	1	-1	1
	Abs value of diff	0.567274	0.147438	0.218012	0.500058	1.78027	1.37082	0.590328	2.0601	0.0646877	0.43707
	Rank	6	2	3	5	9	8	7	10	1	4
	Signed rank	-6	-2	-3	-5	-9	-8	-7	10	-1	4
	Sum +	14			w test statistic	14
	Sum -	-41		(a = 5%)	w critical value	8
	H0 : no difference between intact and LSS
	If w test stat ≤ w critical value, then reject H0
	Here : 14 > 8 therefore no stastitically significant difference between intact vs LSS group
	0.81	1D	2G	3D	4D	4G	9D	9G	10G	11D	11G
	Intact	-2.92374	-1.19432	-2.25351	-1.56993	-2.86696	-0.715472	-3.30283	-1.13323	-1.12041	-1.44813
	LSS	-1.35983	-1.09124	-3.0823	-2.07766	-2.08296	-0.471214	-2.44373	-3.68425	-0.771523	-1.79063
	Difference	-1.5639	-0.103085	0.828796	0.507724	-0.784007	-0.244258	-0.859099	2.55102	-0.348889	0.342499
	Sign	-1	-1	1	1	-1	-1	-1	1	-1	1
	Abs value of diff	1.5639	0.103085	0.828796	0.507724	0.784007	0.244258	0.859099	2.55102	0.348889	0.342499
	Rank	9	1	7	5	6	2	8	10	4	3
	Signed rank	-9	-1	7	5	-6	-2	-8	10	-4	3
	Sum +	25			w test statistic	25
	Sum -	-30		(a = 5%)	w critical value	8
	H0 : no difference between intact and LSS
	If w test stat ≤ w critical value, then reject H0
	Here : 25 > 8 therefore no stastitically significant difference between intact vs LSS group
	0.9	1D	2G	3D	4D	4G	9D	9G	10G	11D	11G
	Intact	-1.5373	-1.4535	-2.98898	-1.88656	-3.29578	-0.96072	-3.50569	-2.21082	-1.17106	-1.757
	LSS	-1.21618	-1.27663	-2.76895	-1.69898	-1.87849	-0.0189955	-2.6205	-4.14451	-0.793396	-1.56406
	Difference	-0.321118	-0.176868	-0.220023	-0.187572	-1.41729	-0.941724	-0.885189	1.93369	-0.377659	-0.192939
	Sign	-1	-1	-1	-1	-1	-1	-1	1	-1	-1
	Abs value of diff	0.321118	0.176868	0.220023	0.187572	1.41729	0.941724	0.885189	1.93369	0.377659	0.192939
	Rank	5	1	4	2	9	8	7	10	6	3
	Signed rank	-5	-1	-4	-2	-9	-8	-7	10	-6	-3
	Sum +	10			w test statistic	10
	Sum -	-45		(a = 5%)	w critical value	8
	H0 : no difference between intact and LSS
	If w test stat ≤ w critical value, then reject H0
	Here : 10 > 8 therefore no stastitically significant difference between intact vs LSS group
	0.98	1D	2G	3D	4D	4G	9D	9G	10G	11D	11G
	Intact	-2.0308	-2.93733	-2.47448	-3.06962	-3.19969	-1.18569	-4.23277	-2.37423	-1.61115	-1.63421
	LSS	-0.953473	-1.95806	-3.52119	-2.38792	-2.26783	0.123652	-3.18626	-1.98109	-0.771583	-0.913599
	Difference	-1.07733	-0.97927	1.0467	-0.681698	-0.931857	-1.30935	-1.04652	-0.393136	-0.839569	-0.720613
	Sign	-1	-1	1	-1	-1	-1	-1	-1	-1	-1
	Abs value of diff	1.07733	0.97927	1.0467	0.681698	0.931857	1.30935	1.04652	0.393136	0.839569	0.720613
	Rank	9	6	8	2	5	10	7	1	4	3
	Signed rank	-9	-6	8	-2	-5	-10	-7	-1	-4	-3
	Sum +	8			w test statistic	8
	Sum -	-47		(a = 5%)	w critical value	8
	H0 : no difference between intact and LSS
	If w test stat ≤ w critical value, then reject H0
	Here : 8 = 8 therefore no stastitically significant difference between intact vs LSS group
Craniocaudal tranlation
	0	1D	2G	3D	4D	4G	9D	9G	10G	11D	11G
	Intact	-0.00215941	-0.0403024	-0.0381833	0.00952266	-0.0185305	-0.00640764	-0.00874936	0.00753252	-0.0413498	-0.00712576
	LSS	0.00911104	-0.0183775	0.00112298	-0.00402736	-0.0123794	-0.0619122	-0.012637	-0.0540437	0.0179153	0.00801009
	Difference	-0.0112705	-0.0219249	-0.0393063	0.01355	-0.00615106	0.0555046	0.00388767	0.0615763	-0.059265	-0.0151359
	Sign	-1	-1	-1	1	-1	1	1	1	-1	-1
	Abs value of diff	0.0112705	0.0219249	0.0393063	0.01355	0.00615106	0.0555046	0.00388767	0.0615763	0.059265	0.0151359
	Rank	3	6	7	4	2	8	1	10	9	5
	Signed rank	-3	-6	-7	4	-2	8	1	10	-9	-5
	Sum +	23			w test statistic	23
	Sum -	-32		(a = 5%)	w critical value	8
	H0 : no difference between intact and LSS
	If w test stat ≤ w critical value, then reject H0
	Here : 23 > 8 therefore no stastitically significant difference between intact vs LSS group
	0.18	1D	2G	3D	4D	4G	9D	9G	10G	11D	11G
	Intact	2.02794	0.910314	2.16288	0.798821	0.086805	-0.322133	2.70498	0.295333	1.36633	0.21371
	LSS	1.15165	2.01355	1.41679	0.563661	0.593244	-0.379443	0.295312	0.00570445	1.22373	-0.544486
	Difference	0.876288	-1.10324	0.746088	0.235161	-0.506439	0.0573096	2.40967	0.289629	0.142593	0.758197
	Sign	1	-1	1	1	-1	1	1	1	1	1
	Abs value of diff	0.876288	1.10324	0.746088	0.235161	0.506439	0.0573096	2.40967	0.289629	0.142593	0.758197
	Rank	8	9	6	3	5	1	10	4	2	7
	Signed rank	8	-9	6	3	-5	1	10	4	2	7
	Sum +	41			w test statistic	14
	Sum -	-14		(a = 5%)	w critical value	8
	H0 : no difference between intact and LSS
	If w test stat ≤ w critical value, then reject H0
	Here : 14 > 8 therefore no stastitically significant difference between intact vs LSS group
	0.28	1D	2G	3D	4D	4G	9D	9G	10G	11D	11G
	Intact	2.83352	1.5207	2.41142	2.09311	0.669628	0.573957	5.74811	1.52693	1.47701	1.84477
	LSS	1.16945	4.188	1.93187	1.30018	-0.309341	-0.396926	0.531754	1.18409	1.99494	1.89144
	Difference	1.66408	-2.66731	0.479552	0.792928	0.978969	0.970883	5.21635	0.342835	-0.517924	-0.0466626
	Sign	1	-1	1	1	1	1	1	1	-1	-1
	Abs value of diff	1.66408	2.66731	0.479552	0.792928	0.978969	0.970883	5.21635	0.342835	0.517924	0.0466626
	Rank	8	9	3	5	7	6	10	2	4	1
	Signed rank	8	-9	3	5	7	6	10	2	-4	-1
	Sum +	41			w test statistic	14
	Sum -	-14		(a = 5%)	w critical value	8
	H0 : no difference between intact and LSS
	If w test stat ≤ w critical value, then reject H0
	Here : 14 > 8 therefore no stastitically significant difference between intact vs LSS group
	0.37	1D	2G	3D	4D	4G	9D	9G	10G	11D	11G
	Intact	3.57847	2.18693	5.02338	1.97685	0.00500392	0.512333	5.97519	0.994896	2.07061	2.3269
	LSS	2.14526	3.21164	3.29295	1.19649	-0.275644	-0.8547	5.39959	1.60756	2.32103	3.81032
	Difference	1.43321	-1.02471	1.73044	0.780368	0.280648	1.36703	0.575595	-0.612669	-0.250419	-1.48342
	Sign	1	-1	1	1	1	1	1	-1	-1	-1
	Abs value of diff	1.43321	1.02471	1.73044	0.780368	0.280648	1.36703	0.575595	0.612669	0.250419	1.48342
	Rank	8	6	10	5	2	7	3	4	1	9
	Signed rank	8	-6	10	5	2	7	3	-4	-1	-9
	Sum +	35			w test statistic	20
	Sum -	-20		(a = 5%)	w critical value	8
	H0 : no difference between intact and LSS
	If w test stat ≤ w critical value, then reject H0
	Here : 20 > 8 therefore no stastitically significant difference between intact vs LSS group
	0.46	1D	2G	3D	4D	4G	9D	9G	10G	11D	11G
	Intact	5.00155	1.63155	3.19225	1.28378	1.09376	0.692568	5.68683	0.899412	2.42491	4.14304
	LSS	2.29242	2.50342	3.96563	0.86584	1.10126	-1.14517	5.55199	1.59902	1.80837	4.06914
	Difference	2.70914	-0.871867	-0.773382	0.417939	-0.00750035	1.83774	0.134839	-0.699606	0.616539	0.0739008
	Sign	1	-1	-1	1	-1	1	1	-1	1	1
	Abs value of diff	2.70914	0.871867	0.773382	0.417939	0.00750035	1.83774	0.134839	0.699606	0.616539	0.0739008
	Rank	10	8	7	4	1	9	3	6	5	2
	Signed rank	10	-8	-7	4	-1	9	3	-6	5	2
	Sum +	33			w test statistic	21
	Sum -	-22		(a = 5%)	w critical value	8
	H0 : no difference between intact and LSS
	If w test stat ≤ w critical value, then reject H0
	Here : 22 > 8 therefore no stastitically significant difference between intact vs LSS group
	0.55	1D	2G	3D	4D	4G	9D	9G	10G	11D	11G
	Intact	5.32859	0.689329	4.30596	1.06955	0.442708	0.34797	5.92412	0.225057	1.92993	3.66311
	LSS	3.71185	2.24982	3.36525	0.306619	7.48762	0.616464	6.1634	1.69134	1.86796	3.05206
	Difference	1.61674	-1.56049	0.940704	0.762927	-7.04491	-0.268494	-0.239276	-1.46628	0.0619653	0.611043
	Sign	1	-1	1	1	-1	-1	-1	-1	1	1
	Abs value of diff	1.61674	1.56049	0.940704	0.762927	7.04491	0.268494	0.239276	1.46628	0.0619653	0.611043
	Rank	9	8	6	5	10	3	2	7	1	4
	Signed rank	9	-8	6	5	-10	-3	-2	-7	1	4
	Sum +	25			w test statistic	25
	Sum -	-30		(a = 5%)	w critical value	8
	H0 : no difference between intact and LSS
	If w test stat ≤ w critical value, then reject H0
	Here : 25 > 8 therefore no stastitically significant difference between intact vs LSS group
	0.64	1D	2G	3D	4D	4G	9D	9G	10G	11D	11G
	Intact	4.72581	0.683639	7.11847	1.36927	0.798983	-0.843123	6.0291	0.77611	1.30857	2.82454
	LSS	1.65844	2.21153	6.15235	0.954907	5.9629	-0.637875	7.44741	1.62172	2.89356	3.26937
	Difference	3.06737	-1.52789	0.966116	0.414367	-5.16392	-0.205248	-1.41831	-0.845612	-1.58499	-0.444835
	Sign	1	-1	1	1	-1	-1	-1	-1	-1	-1
	Abs value of diff	3.06737	1.52789	0.966116	0.414367	5.16392	0.205248	1.41831	0.845612	1.58499	0.444835
	Rank	9	7	5	2	10	1	6	4	8	3
	Signed rank	9	-7	5	2	-10	-1	-6	-4	-8	-3
	Sum +	16			w test statistic	16
	Sum -	-39		(a = 5%)	w critical value	8
	H0 : no difference between intact and LSS
	If w test stat ≤ w critical value, then reject H0
	Here : 16 > 8 therefore no stastitically significant difference between intact vs LSS group
	0.73	1D	2G	3D	4D	4G	9D	9G	10G	11D	11G
	Intact	3.8366	0.993251	6.38386	1.09681	4.86407	0.935768	7.14231	0.519003	2.63767	2.56653
	LSS	2.932	2.43662	4.97162	-0.0604522	5.18173	-0.972106	7.3436	1.94312	1.93584	2.70928
	Difference	0.904604	-1.44337	1.41224	1.15726	-0.317662	1.90787	-0.201293	-1.42412	0.701833	-0.142753
	Sign	1	-1	1	1	-1	1	-1	-1	1	-1
	Abs value of diff	0.904604	1.44337	1.41224	1.15726	0.317662	1.90787	0.201293	1.42412	0.701833	0.142753
	Rank	5	9	7	6	3	10	2	8	4	1
	Signed rank	5	-9	7	6	-3	10	-2	-8	4	-1
	Somme +	32			w test statistic	23
	Somme -	-23		(avec a = 5%)	w critical value	8
	H0 : no difference between intact and LSS
	If w test stat ≤ w critical value, then reject H0
	Here : 23 > 8 therefore no stastitically significant difference between intact vs LSS group
	0.81	1D	2G	3D	4D	4G	9D	9G	10G	11D	11G
	Intact	5.36354	1.30156	5.03297	0.761265	4.94309	1.5139	6.47493	1.09109	3.15143	3.13471
	LSS	3.64109	2.80972	5.62493	0.407112	5.63169	1.63344	6.01718	2.48956	2.35775	3.04579
	Difference	1.72244	-1.50817	-0.591957	0.354153	-0.688598	-0.119542	0.457745	-1.39848	0.793677	0.0889177
	Sign	1	-1	-1	1	-1	-1	1	-1	1	1
	Abs value of diff	1.72244	1.50817	0.591957	0.354153	0.688598	0.119542	0.457745	1.39848	0.793677	0.0889177
	Rank	10	9	5	3	6	2	4	8	7	1
	Signed rank	10	-9	-5	3	-6	-2	4	-8	7	1
	Sum +	25			w test statistic	25
	Sum-	-30		(a = 5%)	w critical value	8
	H0 : no difference between intact and LSS
	If w test stat ≤ w critical value, then reject H0
	Here : 25 > 8 therefore no stastitically significant difference between intact vs LSS group
	0.9	1D	2G	3D	4D	4G	9D	9G	10G	11D	11G
	Intact	4.21232	1.68098	6.40843	0.958566	5.93012	2.33285	7.43012	1.62886	2.88061	3.94763
	LSS	3.45136	2.46499	4.5862	0.16461	5.36643	0.533462	7.03215	2.98255	2.46809	3.19814
	Difference	0.760965	-0.784019	1.82223	0.793955	0.563682	1.79939	0.397973	-1.35369	0.412514	0.749482
	Sign	1	-1	1	1	1	1	1	-1	1	1
	Abs value of diff	0.760965	0.784019	1.82223	0.793955	0.563682	1.79939	0.397973	1.35369	0.412514	0.749482
	Rank	5	6	10	7	3	9	1	8	2	4
	Signed rank	5	-6	10	7	3	9	1	-8	2	4
	Sum +	41			w test statistic	14
	Sum -	-14		(a = 5%)	w critical value	8
	H0 : no difference between intact and LSS
	If w test stat ≤ w critical value, then reject H0
	Here : 14 > 8 therefore no stastitically significant difference between intact vs LSS group
	0.98	1D	2G	3D	4D	4G	9D	9G	10G	11D	11G
	Intact	4.39202	5.03894	5.30949	1.83698	5.69726	2.48146		1.45794	3.15475	4.80101
	LSS	3.75749	4.1564	5.76501	1.12611	6.66084	0.7305	5.20998	3.28103	1.05407	3.92293
	Difference	0.634538	0.882538	-0.455514	0.710873	-0.963581	1.75096	-5.20998	-1.82308	2.10068	0.878084
	Sign	1	1	-1	1	-1	1	-1	-1	1	1
	Abs value of diff	0.634538	0.882538	0.455514	0.710873	0.963581	1.75096	5.20998	1.82308	2.10068	0.878084
	Rank	2	5	1	3	6	7	10	8	9	4
	Signed rank	2	5	-1	3	-6	7	-10	-8	9	4
	Sum +	30			w test statistic	25
	Sum -	-25		(a = 5%)	w critical value	8
	H0 : no difference between intact and LSS
	If w test stat ≤ w critical value, then reject H0
	Here : 25 > 8 therefore no stastitically significant difference between intact vs LSS group
